# Supplementary material for: Molecular Structure of Human-Liver Glycogen
Source: PLoS One. 2016 Mar 2;11(3):e0150540. doi: 10.1371/journal.pone.0150540 (PMC4775040; doi:10.1371/journal.pone.0150540)
Supplement: S1 Data — (ZIP) [file pone.0150540.s001.zip]

Archive with 11 entries (8 files):
- SI for data/
- SI for data/.DS_Store
- __MACOSX/
- __MACOSX/SI for data/
- __MACOSX/SI for data/._.DS_Store
- SI for data/3D wireframe plot.xlsx
- __MACOSX/SI for data/._3D wireframe plot.xlsx
- SI for data/figure 4.xlsx
- __MACOSX/SI for data/._figure 4.xlsx
- SI for data/ten human samples size distribution.xlsx
- __MACOSX/SI for data/._ten human samples size distribution.xlsx
