# Supplementary material for: Molecular Structure of Human-Liver Glycogen
Source: PLoS One. 2016 Mar 2;11(3):e0150540. doi: 10.1371/journal.pone.0150540 (PMC4775040; doi:10.1371/journal.pone.0150540)
Supplement: S1 Data — (ZIP) [file pone.0150540.s001.zip › SI for data/3D wireframe plot.xlsx]

## Sheet: Sheet1
	0min	10min	30min	2h	12h		-1	0	0.5	2	4
59.8846	0.00299315	0.00111348	0.000809295	-0.00188106	-0.00125137	59.8846	0.00299315	0.00111348	0.000809295	-0.00188106	-0.00125137
59.7606	0.00311207	0.0011829	0.000858865	-0.00185976	-0.00121756	59.7606	0.00311207	0.0011829	0.000858865	-0.00185976	-0.00121756
59.637	0.00323534	0.00125389	0.000912742	-0.00184028	-0.00118308	59.637	0.00323534	0.00125389	0.000912742	-0.00184028	-0.00118308
59.5137	0.0033624	0.00132419	0.000969758	-0.00182063	-0.00114934	59.5137	0.0033624	0.00132419	0.000969758	-0.00182063	-0.00114934
59.3908	0.00349279	0.00139742	0.00102695	-0.00179653	-0.00111377	59.3908	0.00349279	0.00139742	0.00102695	-0.00179653	-0.00111377
59.2683	0.00362732	0.00147452	0.00108414	-0.00177153	-0.00107573	59.2683	0.00362732	0.00147452	0.00108414	-0.00177153	-0.00107573
59.1461	0.0037678	0.00155369	0.00114318	-0.00174947	-0.00103491	59.1461	0.0037678	0.00155369	0.00114318	-0.00174947	-0.00103491
59.0243	0.00391498	0.00163635	0.00120466	-0.00172589	-0.000991504	59.0243	0.00391498	0.00163635	0.00120466	-0.00172589	-0.000991504
58.9029	0.00406878	0.00172161	0.00126899	-0.00170008	-0.000946229	58.9029	0.00406878	0.00172161	0.00126899	-0.00170008	-0.000946229
58.7818	0.00422856	0.00181063	0.00133552	-0.0016746	-0.00089987	58.7818	0.00422856	0.00181063	0.00133552	-0.0016746	-0.00089987
58.661	0.00439486	0.0019031	0.00140274	-0.00164963	-0.000852483	58.661	0.00439486	0.0019031	0.00140274	-0.00164963	-0.000852483
58.5407	0.00456727	0.00199669	0.00147126	-0.00162346	-0.000802921	58.5407	0.00456727	0.00199669	0.00147126	-0.00162346	-0.000802921
58.4206	0.0047456	0.00209337	0.0015419	-0.00159404	-0.000749588	58.4206	0.0047456	0.00209337	0.0015419	-0.00159404	-0.000749588
58.301	0.00493091	0.00219604	0.00161625	-0.00156363	-0.000695685	58.301	0.00493091	0.00219604	0.00161625	-0.00156363	-0.000695685
58.1816	0.00512355	0.00230448	0.00169378	-0.00153332	-0.000642249	58.1816	0.00512355	0.00230448	0.00169378	-0.00153332	-0.000642249
58.0627	0.00532177	0.00241499	0.00177245	-0.00150216	-0.000587464	58.0627	0.00532177	0.00241499	0.00177245	-0.00150216	-0.000587464
57.944	0.00552593	0.00253088	0.00185312	-0.00146984	-0.000530748	57.944	0.00552593	0.00253088	0.00185312	-0.00146984	-0.000530748
57.8258	0.00573816	0.00265281	0.00193648	-0.00143645	-0.000471398	57.8258	0.00573816	0.00265281	0.00193648	-0.00143645	-0.000471398
57.7078	0.00595865	0.00277915	0.00202449	-0.00140362	-0.00040979	57.7078	0.00595865	0.00277915	0.00202449	-0.00140362	-0.00040979
57.5902	0.00618647	0.00290989	0.00211705	-0.00137093	-0.000345659	57.5902	0.00618647	0.00290989	0.00211705	-0.00137093	-0.000345659
57.473	0.00642176	0.00304382	0.00221469	-0.00133575	-0.000279598	57.473	0.00642176	0.00304382	0.00221469	-0.00133575	-0.000279598
57.3561	0.00666536	0.00318245	0.00231745	-0.0012964	-0.000211155	57.3561	0.00666536	0.00318245	0.00231745	-0.0012964	-0.000211155
57.2395	0.00691595	0.00332682	0.00242543	-0.00125441	-0.00014058	57.2395	0.00691595	0.00332682	0.00242543	-0.00125441	-0.00014058
57.1233	0.00717485	0.00347756	0.00253938	-0.00120964	-6.79114e-05	57.1233	0.00717485	0.00347756	0.00253938	-0.00120964	-6.79114e-05
57.0074	0.00744472	0.0036353	0.00265702	-0.00116167	6.4892e-06	57.0074	0.00744472	0.0036353	0.00265702	-0.00116167	6.4892e-06
56.8919	0.00772533	0.00380002	0.00277754	-0.00111113	8.3255e-05	56.8919	0.00772533	0.00380002	0.00277754	-0.00111113	8.3255e-05
56.7766	0.00801599	0.0039693	0.00290232	-0.00105824	0.000164058	56.7766	0.00801599	0.0039693	0.00290232	-0.00105824	0.000164058
56.6618	0.0083171	0.00414527	0.00303238	-0.00100184	0.000248789	56.6618	0.0083171	0.00414527	0.00303238	-0.00100184	0.000248789
56.5472	0.00862892	0.00433052	0.00316637	-0.000943573	0.000337519	56.5472	0.00862892	0.00433052	0.00316637	-0.000943573	0.000337519
56.433	0.00895124	0.0045241	0.00330506	-0.000884176	0.000427327	56.433	0.00895124	0.0045241	0.00330506	-0.000884176	0.000427327
56.3191	0.00928465	0.00472476	0.00345038	-0.000822832	0.000520016	56.3191	0.00928465	0.00472476	0.00345038	-0.000822832	0.000520016
56.2056	0.00963026	0.00493326	0.00360191	-0.000759304	0.000617314	56.2056	0.00963026	0.00493326	0.00360191	-0.000759304	0.000617314
56.0923	0.00998825	0.00515113	0.00376135	-0.000692713	0.000717994	56.0923	0.00998825	0.00515113	0.00376135	-0.000692713	0.000717994
55.9794	0.0103585	0.00537757	0.00392798	-0.000623851	0.000823461	55.9794	0.0103585	0.00537757	0.00392798	-0.000623851	0.000823461
55.8669	0.0107419	0.00561251	0.00410031	-0.000551155	0.000931319	55.8669	0.0107419	0.00561251	0.00410031	-0.000551155	0.000931319
55.7546	0.0111403	0.00585763	0.0042788	-0.000477631	0.00104195	55.7546	0.0111403	0.00585763	0.0042788	-0.000477631	0.00104195
55.6427	0.0115541	0.00611232	0.00446464	-0.000404428	0.00115693	55.6427	0.0115541	0.00611232	0.00446464	-0.000404428	0.00115693
55.5311	0.0119817	0.0063765	0.0046579	-0.000328859	0.00127497	55.5311	0.0119817	0.0063765	0.0046579	-0.000328859	0.00127497
55.4198	0.0124257	0.00665057	0.00485675	-0.00024995	0.00139536	55.4198	0.0124257	0.00665057	0.00485675	-0.00024995	0.00139536
55.3089	0.012886	0.00693423	0.00506343	-0.000169108	0.00151761	55.3089	0.012886	0.00693423	0.00506343	-0.000169108	0.00151761
55.1982	0.013361	0.00722939	0.00527923	-8.77111e-05	0.00164325	55.1982	0.013361	0.00722939	0.00527923	-8.77111e-05	0.00164325
55.0879	0.0138518	0.0075353	0.00550308	-2.76695e-06	0.00177413	55.0879	0.0138518	0.0075353	0.00550308	-2.76695e-06	0.00177413
54.9779	0.0143593	0.00785165	0.00573614	8.77048e-05	0.00191007	54.9779	0.0143593	0.00785165	0.00573614	8.77048e-05	0.00191007
54.8682	0.0148834	0.00818116	0.00597915	0.000182204	0.0020514	54.8682	0.0148834	0.00818116	0.00597915	0.000182204	0.0020514
54.7588	0.0154261	0.00852447	0.00622934	0.000278816	0.00219657	54.7588	0.0154261	0.00852447	0.00622934	0.000278816	0.00219657
54.6498	0.0159905	0.00888131	0.00648715	0.000376555	0.00234547	54.6498	0.0159905	0.00888131	0.00648715	0.000376555	0.00234547
54.541	0.0165767	0.00925049	0.00675556	0.000478819	0.00250061	54.541	0.0165767	0.00925049	0.00675556	0.000478819	0.00250061
54.4326	0.0171834	0.00963345	0.00703667	0.000587369	0.00266085	54.4326	0.0171834	0.00963345	0.00703667	0.000587369	0.00266085
54.3244	0.0178115	0.0100321	0.00732668	0.000700828	0.00282441	54.3244	0.0178115	0.0100321	0.00732668	0.000700828	0.00282441
54.2166	0.018463	0.0104445	0.00762619	0.000817569	0.00299233	54.2166	0.018463	0.0104445	0.00762619	0.000817569	0.00299233
54.1091	0.0191383	0.0108706	0.00793984	0.000937361	0.00316613	54.1091	0.0191383	0.0108706	0.00793984	0.000937361	0.00316613
54.0019	0.0198379	0.0113112	0.00826306	0.00106187	0.00334531	54.0019	0.0198379	0.0113112	0.00826306	0.00106187	0.00334531
53.895	0.0205617	0.0117673	0.00859732	0.00119186	0.00352808	53.895	0.0205617	0.0117673	0.00859732	0.00119186	0.00352808
53.7884	0.0213113	0.012241	0.00894611	0.00133052	0.00371622	53.7884	0.0213113	0.012241	0.00894611	0.00133052	0.00371622
53.6821	0.0220881	0.0127333	0.00930713	0.00147636	0.00391124	53.6821	0.0220881	0.0127333	0.00930713	0.00147636	0.00391124
53.5761	0.0228936	0.0132444	0.00967864	0.00162735	0.00411363	53.5761	0.0228936	0.0132444	0.00967864	0.00162735	0.00411363
53.4704	0.0237291	0.0137751	0.0100639	0.00178317	0.00432191	53.4704	0.0237291	0.0137751	0.0100639	0.00178317	0.00432191
53.365	0.0245933	0.0143255	0.0104653	0.00194199	0.00453413	53.365	0.0245933	0.0143255	0.0104653	0.00194199	0.00453413
53.2599	0.0254866	0.0148959	0.0108819	0.0021059	0.00475177	53.2599	0.0254866	0.0148959	0.0108819	0.0021059	0.00475177
53.1551	0.0264106	0.0154882	0.0113124	0.00227747	0.00497617	53.1551	0.0264106	0.0154882	0.0113124	0.00227747	0.00497617
53.0506	0.0273673	0.0161026	0.0117572	0.00245537	0.00520649	53.0506	0.0273673	0.0161026	0.0117572	0.00245537	0.00520649
52.9464	0.0283581	0.0167388	0.0122187	0.00263712	0.00544174	52.9464	0.0283581	0.0167388	0.0122187	0.00263712	0.00544174
52.8424	0.0293828	0.0173983	0.012696	0.0028248	0.0056835	52.8424	0.0293828	0.0173983	0.012696	0.0028248	0.0056835
52.7388	0.0304424	0.0180809	0.0131919	0.0030196	0.00593248	52.7388	0.0304424	0.0180809	0.0131919	0.0030196	0.00593248
52.6355	0.0315388	0.0187869	0.0137067	0.0032222	0.00618915	52.6355	0.0315388	0.0187869	0.0137067	0.0032222	0.00618915
52.5325	0.0326746	0.0195189	0.0142389	0.00343323	0.00645414	52.5325	0.0326746	0.0195189	0.0142389	0.00343323	0.00645414
52.4297	0.0338498	0.0202778	0.0147897	0.00364997	0.00672749	52.4297	0.0338498	0.0202778	0.0147897	0.00364997	0.00672749
52.3272	0.0350643	0.0210634	0.0153606	0.00387386	0.00700852	52.3272	0.0350643	0.0210634	0.0153606	0.00387386	0.00700852
52.2251	0.0363205	0.0218788	0.0159512	0.00410526	0.00729668	52.2251	0.0363205	0.0218788	0.0159512	0.00410526	0.00729668
52.1232	0.0376191	0.0227218	0.0165625	0.00434515	0.0075908	52.1232	0.0376191	0.0227218	0.0165625	0.00434515	0.0075908
52.0216	0.0389622	0.0235934	0.0171935	0.00459429	0.00789101	52.0216	0.0389622	0.0235934	0.0171935	0.00459429	0.00789101
51.9203	0.0403517	0.0244966	0.0178456	0.00485317	0.00819811	51.9203	0.0403517	0.0244966	0.0178456	0.00485317	0.00819811
51.8192	0.0417867	0.0254305	0.0185217	0.00512098	0.00851211	51.8192	0.0417867	0.0254305	0.0185217	0.00512098	0.00851211
51.7185	0.0432683	0.0263973	0.0192204	0.0053965	0.00883475	51.7185	0.0432683	0.0263973	0.0192204	0.0053965	0.00883475
51.618	0.0448011	0.0273986	0.0199433	0.00568236	0.00916644	51.618	0.0448011	0.0273986	0.0199433	0.00568236	0.00916644
51.5178	0.0463855	0.0284354	0.0206913	0.00597648	0.00950734	51.5178	0.0463855	0.0284354	0.0206913	0.00597648	0.00950734
51.4179	0.0480213	0.0295074	0.0214639	0.00627811	0.00985723	51.4179	0.0480213	0.0295074	0.0214639	0.00627811	0.00985723
51.3183	0.0497105	0.0306174	0.0222613	0.00659195	0.010215	51.3183	0.0497105	0.0306174	0.0222613	0.00659195	0.010215
51.2189	0.0514546	0.0317671	0.0230838	0.00691699	0.010583	51.2189	0.0514546	0.0317671	0.0230838	0.00691699	0.010583
51.1199	0.0532557	0.0329565	0.0239333	0.0072511	0.0109615	51.1199	0.0532557	0.0329565	0.0239333	0.0072511	0.0109615
51.0211	0.0551155	0.034186	0.0248113	0.00759773	0.0113483	51.0211	0.0551155	0.034186	0.0248113	0.00759773	0.0113483
50.9225	0.0570365	0.0354544	0.0257169	0.00795837	0.0117438	50.9225	0.0570365	0.0354544	0.0257169	0.00795837	0.0117438
50.8243	0.0590194	0.0367648	0.0266522	0.00832979	0.0121478	50.8243	0.0590194	0.0367648	0.0266522	0.00832979	0.0121478
50.7263	0.0610659	0.0381201	0.0276171	0.00871109	0.0125609	50.7263	0.0610659	0.0381201	0.0276171	0.00871109	0.0125609
50.6286	0.0631767	0.0395192	0.0286129	0.00910533	0.0129823	50.6286	0.0631767	0.0395192	0.0286129	0.00910533	0.0129823
50.5312	0.0653536	0.0409623	0.0296417	0.00951334	0.0134123	50.5312	0.0653536	0.0409623	0.0296417	0.00951334	0.0134123
50.434	0.0676001	0.0424529	0.0307028	0.0099358	0.0138529	50.434	0.0676001	0.0424529	0.0307028	0.0099358	0.0138529
50.3371	0.069915	0.0439931	0.0317958	0.0103721	0.0143036	50.3371	0.069915	0.0439931	0.0317958	0.0103721	0.0143036
50.2405	0.0722994	0.0455817	0.0329206	0.0108211	0.0147637	50.2405	0.0722994	0.0455817	0.0329206	0.0108211	0.0147637
50.1441	0.0747577	0.0472211	0.0340812	0.0112832	0.0152341	50.1441	0.0747577	0.0472211	0.0340812	0.0112832	0.0152341
50.048	0.0772912	0.0489151	0.0352794	0.0117589	0.0157162	50.048	0.0772912	0.0489151	0.0352794	0.0117589	0.0157162
49.9522	0.0799025	0.0506599	0.0365144	0.012249	0.0162105	49.9522	0.0799025	0.0506599	0.0365144	0.012249	0.0162105
49.8566	0.0825922	0.0524582	0.0377875	0.0127542	0.0167169	49.8566	0.0825922	0.0524582	0.0377875	0.0127542	0.0167169
49.7613	0.085359	0.0543148	0.0390964	0.0132728	0.017234	49.7613	0.085359	0.0543148	0.0390964	0.0132728	0.017234
49.6663	0.0882063	0.0562287	0.0404421	0.0138053	0.0177622	49.6663	0.0882063	0.0562287	0.0404421	0.0138053	0.0177622
49.5715	0.0911364	0.0582024	0.0418303	0.0143556	0.0183034	49.5715	0.0911364	0.0582024	0.0418303	0.0143556	0.0183034
49.477	0.094152	0.0602372	0.0432604	0.0149225	0.0188566	49.477	0.094152	0.0602372	0.0432604	0.0149225	0.0188566
49.3827	0.0972561	0.0623328	0.0447314	0.0155055	0.0194205	49.3827	0.0972561	0.0623328	0.0447314	0.0155055	0.0194205
49.2887	0.100448	0.0644886	0.0462446	0.0161058	0.0199961	49.2887	0.100448	0.0644886	0.0462446	0.0161058	0.0199961
49.1949	0.103727	0.0667077	0.0477996	0.0167211	0.0205848	49.1949	0.103727	0.0667077	0.0477996	0.0167211	0.0205848
49.1014	0.107096	0.0689943	0.0493959	0.0173519	0.0211876	49.1014	0.107096	0.0689943	0.0493959	0.0173519	0.0211876
49.0082	0.110562	0.0713485	0.0510367	0.018001	0.0218036	49.0082	0.110562	0.0713485	0.0510367	0.018001	0.0218036
48.9152	0.114125	0.0737723	0.0527239	0.0186676	0.0224309	48.9152	0.114125	0.0737723	0.0527239	0.0186676	0.0224309
48.8225	0.117785	0.076263	0.0544543	0.0193485	0.0230701	48.8225	0.117785	0.076263	0.0544543	0.0193485	0.0230701
48.73	0.12154	0.0788221	0.0562301	0.0200451	0.0237237	48.73	0.12154	0.0788221	0.0562301	0.0200451	0.0237237
48.6378	0.125391	0.0814555	0.0580571	0.0207621	0.0243919	48.6378	0.125391	0.0814555	0.0580571	0.0207621	0.0243919
48.5458	0.129345	0.0841642	0.0599386	0.0215005	0.0250743	48.5458	0.129345	0.0841642	0.0599386	0.0215005	0.0250743
48.4541	0.133402	0.0869457	0.0618729	0.0222596	0.0257701	48.4541	0.133402	0.0869457	0.0618729	0.0222596	0.0257701
48.3626	0.137563	0.0897992	0.0638576	0.023035	0.0264796	48.3626	0.137563	0.0897992	0.0638576	0.023035	0.0264796
48.2714	0.141828	0.0927277	0.0658953	0.0238264	0.027203	48.2714	0.141828	0.0927277	0.0658953	0.0238264	0.027203
48.1804	0.146197	0.0957371	0.0679859	0.0246399	0.0279414	48.1804	0.146197	0.0957371	0.0679859	0.0246399	0.0279414
48.0897	0.150672	0.0988287	0.0701309	0.0254768	0.0286955	48.0897	0.150672	0.0988287	0.0701309	0.0254768	0.0286955
47.9992	0.155258	0.102001	0.0723325	0.0263346	0.0294626	47.9992	0.155258	0.102001	0.0723325	0.0263346	0.0294626
47.909	0.159956	0.105253	0.0745876	0.0272122	0.030242	47.909	0.159956	0.105253	0.0745876	0.0272122	0.030242
47.819	0.164765	0.108586	0.0768979	0.0281081	0.0310374	47.819	0.164765	0.108586	0.0768979	0.0281081	0.0310374
47.7292	0.169684	0.112001	0.0792676	0.0290248	0.0318489	47.7292	0.169684	0.112001	0.0792676	0.0290248	0.0318489
47.6397	0.174714	0.115502	0.0816962	0.0299638	0.032675	47.6397	0.174714	0.115502	0.0816962	0.0299638	0.032675
47.5505	0.179858	0.11909	0.0841865	0.0309216	0.0335142	47.5505	0.179858	0.11909	0.0841865	0.0309216	0.0335142
47.4614	0.185118	0.122763	0.0867362	0.0318981	0.0343678	47.4614	0.185118	0.122763	0.0867362	0.0318981	0.0343678
47.3726	0.190493	0.12652	0.0893445	0.0328957	0.0352365	47.3726	0.190493	0.12652	0.0893445	0.0328957	0.0352365
47.2841	0.195981	0.130369	0.0920146	0.0339142	0.0361192	47.2841	0.195981	0.130369	0.0920146	0.0339142	0.0361192
47.1958	0.201584	0.13431	0.0947481	0.0349542	0.0370159	47.1958	0.201584	0.13431	0.0947481	0.0349542	0.0370159
47.1077	0.207306	0.138339	0.0975462	0.0360164	0.0379264	47.1077	0.207306	0.138339	0.0975462	0.0360164	0.0379264
47.0199	0.213146	0.142457	0.100407	0.0370992	0.0388516	47.0199	0.213146	0.142457	0.100407	0.0370992	0.0388516
46.9323	0.219102	0.146669	0.103328	0.0382033	0.0397895	46.9323	0.219102	0.146669	0.103328	0.0382033	0.0397895
46.8449	0.225173	0.150974	0.106312	0.0393291	0.0407408	46.8449	0.225173	0.150974	0.106312	0.0393291	0.0407408
46.7578	0.231361	0.155372	0.109363	0.0404783	0.0417086	46.7578	0.231361	0.155372	0.109363	0.0404783	0.0417086
46.6709	0.237669	0.159862	0.112479	0.0416522	0.04269	46.6709	0.237669	0.159862	0.112479	0.0416522	0.04269
46.5842	0.244094	0.164448	0.11566	0.042848	0.0436838	46.5842	0.244094	0.164448	0.11566	0.042848	0.0436838
46.4978	0.250633	0.169127	0.118905	0.0440646	0.0446924	46.4978	0.250633	0.169127	0.118905	0.0440646	0.0446924
46.4116	0.257286	0.173901	0.122218	0.0453034	0.0457156	46.4116	0.257286	0.173901	0.122218	0.0453034	0.0457156
46.3256	0.264053	0.178773	0.1256	0.0465648	0.0467519	46.3256	0.264053	0.178773	0.1256	0.0465648	0.0467519
46.2398	0.270936	0.183742	0.129049	0.0478503	0.0477993	46.2398	0.270936	0.183742	0.129049	0.0478503	0.0477993
46.1543	0.277935	0.188808	0.132564	0.0491584	0.0488577	46.1543	0.277935	0.188808	0.132564	0.0491584	0.0488577
46.069	0.285046	0.193968	0.136144	0.050488	0.0499305	46.069	0.285046	0.193968	0.136144	0.050488	0.0499305
45.984	0.292265	0.199225	0.139795	0.0518415	0.0510173	45.984	0.292265	0.199225	0.139795	0.0518415	0.0510173
45.8991	0.299593	0.204581	0.143518	0.0532196	0.0521167	45.8991	0.299593	0.204581	0.143518	0.0532196	0.0521167
45.8145	0.307032	0.210031	0.147312	0.0546215	0.0532307	45.8145	0.307032	0.210031	0.147312	0.0546215	0.0532307
45.7301	0.314603	0.215577	0.151175	0.0560459	0.0543561	45.7301	0.314603	0.215577	0.151175	0.0560459	0.0543561
45.646	0.322302	0.221218	0.155105	0.0574937	0.0554917	45.646	0.322302	0.221218	0.155105	0.0574937	0.0554917
45.562	0.330101	0.226959	0.159103	0.0589648	0.0566401	45.562	0.330101	0.226959	0.159103	0.0589648	0.0566401
45.4783	0.337997	0.232796	0.163172	0.0604591	0.0578022	45.4783	0.337997	0.232796	0.163172	0.0604591	0.0578022
45.3948	0.345992	0.238726	0.167314	0.0619764	0.0589761	45.3948	0.345992	0.238726	0.167314	0.0619764	0.0589761
45.3115	0.354089	0.244749	0.171529	0.0635159	0.0601586	45.3115	0.354089	0.244749	0.171529	0.0635159	0.0601586
45.2284	0.362288	0.250869	0.175813	0.0650763	0.0613499	45.2284	0.362288	0.250869	0.175813	0.0650763	0.0613499
45.1456	0.370578	0.257082	0.180168	0.0666569	0.0625522	45.1456	0.370578	0.257082	0.180168	0.0666569	0.0625522
45.063	0.378952	0.263387	0.184594	0.0682594	0.0637636	45.063	0.378952	0.263387	0.184594	0.0682594	0.0637636
44.9806	0.387411	0.269787	0.189092	0.0698844	0.0649842	44.9806	0.387411	0.269787	0.189092	0.0698844	0.0649842
44.8984	0.395959	0.276282	0.19366	0.0715338	0.066215	44.8984	0.395959	0.276282	0.19366	0.0715338	0.066215
44.8164	0.40459	0.282866	0.198297	0.073204	0.0674535	44.8164	0.40459	0.282866	0.198297	0.073204	0.0674535
44.7346	0.413298	0.289536	0.203005	0.0748937	0.0687004	44.7346	0.413298	0.289536	0.203005	0.0748937	0.0687004
44.6531	0.422081	0.296294	0.207786	0.0766057	0.0699549	44.6531	0.422081	0.296294	0.207786	0.0766057	0.0699549
44.5718	0.430936	0.303144	0.212635	0.0783405	0.0712174	44.5718	0.430936	0.303144	0.212635	0.0783405	0.0712174
44.4906	0.439862	0.310082	0.217551	0.0800999	0.0724891	44.4906	0.439862	0.310082	0.217551	0.0800999	0.0724891
44.4097	0.448857	0.317102	0.222536	0.0818828	0.0737691	44.4097	0.448857	0.317102	0.222536	0.0818828	0.0737691
44.329	0.457914	0.324201	0.22759	0.0836882	0.0750565	44.329	0.457914	0.324201	0.22759	0.0836882	0.0750565
44.2486	0.467028	0.331382	0.232713	0.0855152	0.0763512	44.2486	0.467028	0.331382	0.232713	0.0855152	0.0763512
44.1683	0.476194	0.338644	0.237902	0.0873635	0.0776527	44.1683	0.476194	0.338644	0.237902	0.0873635	0.0776527
44.0882	0.48541	0.345985	0.243161	0.0892352	0.0789586	44.0882	0.48541	0.345985	0.243161	0.0892352	0.0789586
44.0084	0.494679	0.353405	0.248489	0.0911301	0.080268	44.0084	0.494679	0.353405	0.248489	0.0911301	0.080268
43.9287	0.503994	0.360899	0.253883	0.0930456	0.0815829	43.9287	0.503994	0.360899	0.253883	0.0930456	0.0815829
43.8493	0.513343	0.368465	0.259344	0.0949826	0.0829014	43.8493	0.513343	0.368465	0.259344	0.0949826	0.0829014
43.77	0.522725	0.376103	0.264872	0.0969395	0.084224	43.77	0.522725	0.376103	0.264872	0.0969395	0.084224
43.691	0.532143	0.383805	0.270466	0.0989139	0.0855496	43.691	0.532143	0.383805	0.270466	0.0989139	0.0855496
43.6122	0.541592	0.391574	0.276123	0.10091	0.0868758	43.6122	0.541592	0.391574	0.276123	0.10091	0.0868758
43.5335	0.551063	0.399408	0.28184	0.102927	0.0882031	43.5335	0.551063	0.399408	0.28184	0.102927	0.0882031
43.4551	0.560547	0.407305	0.287616	0.104963	0.089528	43.4551	0.560547	0.407305	0.287616	0.104963	0.089528
43.3769	0.570039	0.415264	0.293456	0.107019	0.0908523	43.3769	0.570039	0.415264	0.293456	0.107019	0.0908523
43.2989	0.579537	0.423283	0.299357	0.109092	0.092179	43.2989	0.579537	0.423283	0.299357	0.109092	0.092179
43.2211	0.589044	0.431359	0.305315	0.111188	0.093506	43.2211	0.589044	0.431359	0.305315	0.111188	0.093506
43.1435	0.598552	0.439487	0.31133	0.113302	0.0948302	43.1435	0.598552	0.439487	0.31133	0.113302	0.0948302
43.066	0.608049	0.447665	0.317401	0.115433	0.096151	43.066	0.608049	0.447665	0.317401	0.115433	0.096151
42.9888	0.617526	0.455893	0.323528	0.117584	0.09747	42.9888	0.617526	0.455893	0.323528	0.117584	0.09747
42.9118	0.626985	0.464167	0.32971	0.119752	0.0987855	42.9118	0.626985	0.464167	0.32971	0.119752	0.0987855
42.835	0.636423	0.472481	0.335949	0.121939	0.100096	42.835	0.636423	0.472481	0.335949	0.121939	0.100096
42.7584	0.645835	0.480832	0.342244	0.124145	0.101404	42.7584	0.645835	0.480832	0.342244	0.124145	0.101404
42.6819	0.655212	0.48922	0.348592	0.126364	0.102707	42.6819	0.655212	0.48922	0.348592	0.126364	0.102707
42.6057	0.66455	0.497638	0.35499	0.128601	0.104003	42.6057	0.66455	0.497638	0.35499	0.128601	0.104003
42.5297	0.673847	0.506083	0.361441	0.130854	0.105292	42.5297	0.673847	0.506083	0.361441	0.130854	0.105292
42.4538	0.683098	0.514554	0.367941	0.133124	0.106573	42.4538	0.683098	0.514554	0.367941	0.133124	0.106573
42.3782	0.692297	0.52305	0.374485	0.135412	0.107847	42.3782	0.692297	0.52305	0.374485	0.135412	0.107847
42.3027	0.701437	0.531564	0.381073	0.137716	0.109111	42.3027	0.701437	0.531564	0.381073	0.137716	0.109111
42.2275	0.710512	0.540094	0.38771	0.140033	0.110365	42.2275	0.710512	0.540094	0.38771	0.140033	0.110365
42.1524	0.719519	0.548641	0.39439	0.142368	0.11161	42.1524	0.719519	0.548641	0.39439	0.142368	0.11161
42.0775	0.728455	0.557201	0.401114	0.144719	0.112846	42.0775	0.728455	0.557201	0.401114	0.144719	0.112846
42.0028	0.737314	0.565766	0.407878	0.147084	0.11407	42.0028	0.737314	0.565766	0.407878	0.147084	0.11407
41.9283	0.74609	0.574335	0.41468	0.149462	0.115282	41.9283	0.74609	0.574335	0.41468	0.149462	0.115282
41.854	0.754777	0.582908	0.42152	0.151858	0.11648	41.854	0.754777	0.582908	0.42152	0.151858	0.11648
41.7799	0.763373	0.591482	0.428397	0.154268	0.117666	41.7799	0.763373	0.591482	0.428397	0.154268	0.117666
41.706	0.771871	0.60005	0.435312	0.156692	0.11884	41.706	0.771871	0.60005	0.435312	0.156692	0.11884
41.6322	0.780269	0.608606	0.442263	0.15913	0.119996	41.6322	0.780269	0.608606	0.442263	0.15913	0.119996
41.5587	0.788563	0.617145	0.449248	0.161579	0.121135	41.5587	0.788563	0.617145	0.449248	0.161579	0.121135
41.4853	0.796742	0.625667	0.456263	0.164043	0.122261	41.4853	0.796742	0.625667	0.456263	0.164043	0.122261
41.4121	0.804806	0.634171	0.463305	0.166522	0.123374	41.4121	0.804806	0.634171	0.463305	0.166522	0.123374
41.3391	0.812754	0.642653	0.470375	0.169014	0.124471	41.3391	0.812754	0.642653	0.470375	0.169014	0.124471
41.2663	0.820581	0.651098	0.477472	0.171514	0.12555	41.2663	0.820581	0.651098	0.477472	0.171514	0.12555
41.1937	0.828278	0.659507	0.484592	0.174025	0.126609	41.1937	0.828278	0.659507	0.484592	0.174025	0.126609
41.1212	0.835842	0.66788	0.491733	0.176551	0.12765	41.1212	0.835842	0.66788	0.491733	0.176551	0.12765
41.0489	0.843268	0.676231	0.498892	0.179093	0.128674	41.0489	0.843268	0.676231	0.498892	0.179093	0.128674
40.9768	0.850554	0.684577	0.506072	0.181648	0.129679	40.9768	0.850554	0.684577	0.506072	0.181648	0.129679
40.9049	0.857699	0.692893	0.513272	0.184216	0.130668	40.9049	0.857699	0.692893	0.513272	0.184216	0.130668
40.8332	0.864697	0.701154	0.520486	0.186795	0.131635	40.8332	0.864697	0.701154	0.520486	0.186795	0.131635
40.7617	0.871541	0.709359	0.52771	0.189385	0.132579	40.7617	0.871541	0.709359	0.52771	0.189385	0.132579
40.6903	0.878231	0.717507	0.534944	0.191987	0.133504	40.6903	0.878231	0.717507	0.534944	0.191987	0.133504
40.6191	0.884768	0.725595	0.542193	0.194602	0.134411	40.6191	0.884768	0.725595	0.542193	0.194602	0.134411
40.5481	0.891149	0.733616	0.549453	0.197232	0.135298	40.5481	0.891149	0.733616	0.549453	0.197232	0.135298
40.4773	0.897367	0.741562	0.556717	0.199877	0.136164	40.4773	0.897367	0.741562	0.556717	0.199877	0.136164
40.4066	0.903417	0.749434	0.563985	0.20253	0.137008	40.4066	0.903417	0.749434	0.563985	0.20253	0.137008
40.3361	0.909297	0.757234	0.571257	0.205192	0.137831	40.3361	0.909297	0.757234	0.571257	0.205192	0.137831
40.2658	0.915005	0.764959	0.578531	0.207866	0.138633	40.2658	0.915005	0.764959	0.578531	0.207866	0.138633
40.1957	0.920538	0.772601	0.585803	0.210553	0.139413	40.1957	0.920538	0.772601	0.585803	0.210553	0.139413
40.1257	0.925894	0.780156	0.593072	0.213253	0.140168	40.1257	0.925894	0.780156	0.593072	0.213253	0.140168
40.0559	0.931074	0.787626	0.600335	0.215962	0.140902	40.0559	0.931074	0.787626	0.600335	0.215962	0.140902
39.9863	0.936077	0.795005	0.60759	0.218676	0.141613	39.9863	0.936077	0.795005	0.60759	0.218676	0.141613
39.9169	0.940895	0.802291	0.614835	0.221403	0.142302	39.9169	0.940895	0.802291	0.614835	0.221403	0.142302
39.8476	0.94553	0.809479	0.622066	0.224142	0.142968	39.8476	0.94553	0.809479	0.622066	0.224142	0.142968
39.7785	0.949985	0.816563	0.629279	0.22689	0.143608	39.7785	0.949985	0.816563	0.629279	0.22689	0.143608
39.7096	0.954257	0.823544	0.636473	0.229646	0.144223	39.7096	0.954257	0.823544	0.636473	0.229646	0.144223
39.6408	0.958341	0.830418	0.643648	0.232412	0.144813	39.6408	0.958341	0.830418	0.643648	0.232412	0.144813
39.5723	0.962234	0.837181	0.650803	0.23519	0.14538	39.5723	0.962234	0.837181	0.650803	0.23519	0.14538
39.5038	0.965932	0.84383	0.657939	0.23798	0.145925	39.5038	0.965932	0.84383	0.657939	0.23798	0.145925
39.4356	0.96944	0.850364	0.665054	0.240782	0.146446	39.4356	0.96944	0.850364	0.665054	0.240782	0.146446
39.3675	0.97276	0.856784	0.672137	0.243594	0.146944	39.3675	0.97276	0.856784	0.672137	0.243594	0.146944
39.2996	0.975888	0.863088	0.679188	0.246412	0.147417	39.2996	0.975888	0.863088	0.679188	0.246412	0.147417
39.2318	0.978825	0.86927	0.68621	0.249239	0.147865	39.2318	0.978825	0.86927	0.68621	0.249239	0.147865
39.1643	0.98157	0.87533	0.6932	0.252078	0.148288	39.1643	0.98157	0.87533	0.6932	0.252078	0.148288
39.0969	0.984121	0.881261	0.700158	0.254928	0.148686	39.0969	0.984121	0.881261	0.700158	0.254928	0.148686
39.0296	0.986482	0.887061	0.70708	0.257786	0.14906	39.0296	0.986482	0.887061	0.70708	0.257786	0.14906
38.9625	0.988654	0.892734	0.713961	0.260652	0.149408	38.9625	0.988654	0.892734	0.713961	0.260652	0.149408
38.8956	0.990634	0.898279	0.720801	0.263528	0.149731	38.8956	0.990634	0.898279	0.720801	0.263528	0.149731
38.8288	0.992421	0.903694	0.727595	0.266415	0.150028	38.8288	0.992421	0.903694	0.727595	0.266415	0.150028
38.7623	0.994013	0.908973	0.73434	0.269308	0.150303	38.7623	0.994013	0.908973	0.73434	0.269308	0.150303
38.6958	0.995417	0.914111	0.741039	0.272206	0.150552	38.6958	0.995417	0.914111	0.741039	0.272206	0.150552
38.6295	0.996635	0.91911	0.747689	0.275113	0.150776	38.6295	0.996635	0.91911	0.747689	0.275113	0.150776
38.5634	0.997664	0.92397	0.754287	0.27803	0.150977	38.5634	0.997664	0.92397	0.754287	0.27803	0.150977
38.4975	0.998504	0.928685	0.760836	0.280955	0.151157	38.4975	0.998504	0.928685	0.760836	0.280955	0.151157
38.4317	0.999155	0.933253	0.767331	0.283889	0.151314	38.4317	0.999155	0.933253	0.767331	0.283889	0.151314
38.3661	0.99962	0.937677	0.773766	0.286832	0.151448	38.3661	0.99962	0.937677	0.773766	0.286832	0.151448
38.3006	0.999902	0.941952	0.780142	0.28978	0.15156	38.3006	0.999902	0.941952	0.780142	0.28978	0.15156
38.2353	1	0.946077	0.786457	0.292734	0.151649	38.2353	1	0.946077	0.786457	0.292734	0.151649
38.1701	0.999919	0.950054	0.792708	0.295697	0.151715	38.1701	0.999919	0.950054	0.792708	0.295697	0.151715
38.1051	0.999662	0.953879	0.798893	0.298668	0.151757	38.1051	0.999662	0.953879	0.798893	0.298668	0.151757
38.0403	0.999228	0.957552	0.805013	0.301644	0.151775	38.0403	0.999228	0.957552	0.805013	0.301644	0.151775
37.9756	0.99862	0.961076	0.811061	0.304625	0.151771	37.9756	0.99862	0.961076	0.811061	0.304625	0.151771
37.9111	0.99784	0.96445	0.817035	0.307613	0.151746	37.9111	0.99784	0.96445	0.817035	0.307613	0.151746
37.8467	0.996888	0.967672	0.822939	0.310607	0.151699	37.8467	0.996888	0.967672	0.822939	0.310607	0.151699
37.7825	0.995764	0.970739	0.828771	0.313606	0.15163	37.7825	0.995764	0.970739	0.828771	0.313606	0.15163
37.7184	0.994475	0.973652	0.834524	0.316609	0.151539	37.7184	0.994475	0.973652	0.834524	0.316609	0.151539
37.6545	0.993022	0.97641	0.840197	0.319619	0.151426	37.6545	0.993022	0.97641	0.840197	0.319619	0.151426
37.5908	0.991409	0.979018	0.845792	0.322635	0.151291	37.5908	0.991409	0.979018	0.845792	0.322635	0.151291
37.5272	0.989636	0.981478	0.851306	0.325658	0.151136	37.5272	0.989636	0.981478	0.851306	0.325658	0.151136
37.4637	0.987703	0.983781	0.856736	0.328688	0.150964	37.4637	0.987703	0.983781	0.856736	0.328688	0.150964
37.4004	0.985615	0.985926	0.862081	0.33172	0.15077	37.4004	0.985615	0.985926	0.862081	0.33172	0.15077
37.3373	0.983373	0.987918	0.867338	0.334757	0.150557	37.3373	0.983373	0.987918	0.867338	0.334757	0.150557
37.2743	0.980981	0.989759	0.872503	0.337798	0.150324	37.2743	0.980981	0.989759	0.872503	0.337798	0.150324
37.2115	0.978444	0.991446	0.877581	0.340843	0.150073	37.2115	0.978444	0.991446	0.877581	0.340843	0.150073
37.1488	0.97576	0.992979	0.882572	0.343892	0.149807	37.1488	0.97576	0.992979	0.882572	0.343892	0.149807
37.0862	0.972929	0.994359	0.88747	0.346947	0.149525	37.0862	0.972929	0.994359	0.88747	0.346947	0.149525
37.0238	0.96996	0.995585	0.892275	0.350003	0.149224	37.0238	0.96996	0.995585	0.892275	0.350003	0.149224
36.9616	0.966857	0.996657	0.896985	0.353062	0.148909	36.9616	0.966857	0.996657	0.896985	0.353062	0.148909
36.8995	0.963625	0.997578	0.901596	0.356122	0.148577	36.8995	0.963625	0.997578	0.901596	0.356122	0.148577
36.8375	0.960263	0.998354	0.906106	0.359187	0.148226	36.8375	0.960263	0.998354	0.906106	0.359187	0.148226
36.7757	0.956772	0.99898	0.910518	0.362256	0.147858	36.7757	0.956772	0.99898	0.910518	0.362256	0.147858
36.714	0.953156	0.999457	0.914829	0.365324	0.147476	36.714	0.953156	0.999457	0.914829	0.365324	0.147476
36.6525	0.949423	0.999787	0.919041	0.368393	0.147081	36.6525	0.949423	0.999787	0.919041	0.368393	0.147081
36.5912	0.945575	0.999966	0.923153	0.371463	0.146671	36.5912	0.945575	0.999966	0.923153	0.371463	0.146671
36.5299	0.941611	1	0.927163	0.374537	0.146244	36.5299	0.941611	1	0.927163	0.374537	0.146244
36.4688	0.937536	0.999897	0.931065	0.37761	0.145804	36.4688	0.937536	0.999897	0.931065	0.37761	0.145804
36.4079	0.933352	0.999653	0.934863	0.38068	0.145351	36.4079	0.933352	0.999653	0.934863	0.38068	0.145351
36.3471	0.929061	0.999262	0.938557	0.383749	0.144884	36.3471	0.929061	0.999262	0.938557	0.383749	0.144884
36.2865	0.924669	0.998728	0.942146	0.386815	0.144402	36.2865	0.924669	0.998728	0.942146	0.386815	0.144402
36.226	0.920178	0.998056	0.94563	0.389881	0.14391	36.226	0.920178	0.998056	0.94563	0.389881	0.14391
36.1656	0.915587	0.997251	0.949012	0.392947	0.143407	36.1656	0.915587	0.997251	0.949012	0.392947	0.143407
36.1054	0.910905	0.996311	0.952286	0.396007	0.142892	36.1054	0.910905	0.996311	0.952286	0.396007	0.142892
36.0453	0.906138	0.995226	0.955448	0.399063	0.142365	36.0453	0.906138	0.995226	0.955448	0.399063	0.142365
35.9853	0.901287	0.993984	0.958501	0.402114	0.141829	35.9853	0.901287	0.993984	0.958501	0.402114	0.141829
35.9255	0.896351	0.992598	0.961447	0.405163	0.141283	35.9255	0.896351	0.992598	0.961447	0.405163	0.141283
35.8659	0.891335	0.991082	0.964283	0.408205	0.140725	35.8659	0.891335	0.991082	0.964283	0.408205	0.140725
35.8064	0.886244	0.989441	0.967009	0.411239	0.140155	35.8064	0.886244	0.989441	0.967009	0.411239	0.140155
35.747	0.881082	0.987685	0.969624	0.414266	0.139579	35.747	0.881082	0.987685	0.969624	0.414266	0.139579
35.6877	0.875852	0.98581	0.972132	0.417286	0.138995	35.6877	0.875852	0.98581	0.972132	0.417286	0.138995
35.6286	0.870553	0.983815	0.974533	0.4203	0.138406	35.6286	0.870553	0.983815	0.974533	0.4203	0.138406
35.5696	0.86519	0.981706	0.976821	0.423307	0.137812	35.5696	0.86519	0.981706	0.976821	0.423307	0.137812
35.5108	0.859764	0.979484	0.978996	0.426306	0.137211	35.5108	0.859764	0.979484	0.978996	0.426306	0.137211
35.4521	0.85428	0.977149	0.981059	0.429296	0.136603	35.4521	0.85428	0.977149	0.981059	0.429296	0.136603
35.3936	0.848741	0.974709	0.983017	0.432272	0.135991	35.3936	0.848741	0.974709	0.983017	0.432272	0.135991
35.3351	0.843147	0.972167	0.984868	0.435239	0.135373	35.3351	0.843147	0.972167	0.984868	0.435239	0.135373
35.2768	0.8375	0.969525	0.986609	0.438195	0.134749	35.2768	0.8375	0.969525	0.986609	0.438195	0.134749
35.2187	0.831805	0.96678	0.988239	0.441141	0.134123	35.2187	0.831805	0.96678	0.988239	0.441141	0.134123
35.1607	0.826067	0.963937	0.989762	0.444074	0.133493	35.1607	0.826067	0.963937	0.989762	0.444074	0.133493
35.1028	0.820289	0.960998	0.991174	0.446994	0.13286	35.1028	0.820289	0.960998	0.991174	0.446994	0.13286
35.045	0.814474	0.957968	0.992478	0.449903	0.132222	35.045	0.814474	0.957968	0.992478	0.449903	0.132222
34.9874	0.808623	0.954846	0.99368	0.452801	0.131581	34.9874	0.808623	0.954846	0.99368	0.452801	0.131581
34.9299	0.802737	0.95163	0.994777	0.455689	0.130937	34.9299	0.802737	0.95163	0.994777	0.455689	0.130937
34.8725	0.79682	0.948323	0.995766	0.458561	0.13029	34.8725	0.79682	0.948323	0.995766	0.458561	0.13029
34.8153	0.790875	0.944934	0.99665	0.461412	0.129639	34.8153	0.790875	0.944934	0.99665	0.461412	0.129639
34.7582	0.784903	0.941463	0.997427	0.464245	0.128986	34.7582	0.784903	0.941463	0.997427	0.464245	0.128986
34.7013	0.778908	0.937912	0.998098	0.467061	0.12833	34.7013	0.778908	0.937912	0.998098	0.467061	0.12833
34.6444	0.772891	0.934283	0.99867	0.46986	0.127675	34.6444	0.772891	0.934283	0.99867	0.46986	0.127675
34.5877	0.766852	0.930581	0.999139	0.47264	0.127021	34.5877	0.766852	0.930581	0.999139	0.47264	0.127021
34.5312	0.760787	0.926804	0.999502	0.475399	0.126367	34.5312	0.760787	0.926804	0.999502	0.475399	0.126367
34.4747	0.754684	0.922956	0.999766	0.478141	0.125715	34.4747	0.754684	0.922956	0.999766	0.478141	0.125715
34.4184	0.748559	0.919044	0.999934	0.480865	0.125063	34.4184	0.748559	0.919044	0.999934	0.480865	0.125063
34.3622	0.742427	0.915065	1	0.483569	0.124412	34.3622	0.742427	0.915065	1	0.483569	0.124412
34.3062	0.736287	0.911019	0.99997	0.486255	0.123762	34.3062	0.736287	0.911019	0.99997	0.486255	0.123762
34.2502	0.730144	0.90691	0.999839	0.488915	0.123114	34.2502	0.730144	0.90691	0.999839	0.488915	0.123114
34.1944	0.724	0.902742	0.999615	0.491556	0.122467	34.1944	0.724	0.902742	0.999615	0.491556	0.122467
34.1387	0.717853	0.89852	0.999297	0.494178	0.121826	34.1387	0.717853	0.89852	0.999297	0.494178	0.121826
34.0832	0.711705	0.894245	0.99889	0.49678	0.121189	34.0832	0.711705	0.894245	0.99889	0.49678	0.121189
34.0278	0.705559	0.889918	0.998394	0.499358	0.120554	34.0278	0.705559	0.889918	0.998394	0.499358	0.120554
33.9725	0.699417	0.885541	0.997807	0.501915	0.119923	33.9725	0.699417	0.885541	0.997807	0.501915	0.119923
33.9173	0.693285	0.881116	0.997132	0.504449	0.119296	33.9173	0.693285	0.881116	0.997132	0.504449	0.119296
33.8622	0.687164	0.876642	0.99637	0.50696	0.118675	33.8622	0.687164	0.876642	0.99637	0.50696	0.118675
33.8073	0.681053	0.872127	0.99552	0.509445	0.118057	33.8073	0.681053	0.872127	0.99552	0.509445	0.118057
33.7525	0.674952	0.867575	0.994583	0.511903	0.117444	33.7525	0.674952	0.867575	0.994583	0.511903	0.117444
33.6978	0.668867	0.862986	0.993562	0.514336	0.116835	33.6978	0.668867	0.862986	0.993562	0.514336	0.116835
33.6433	0.662798	0.858364	0.992458	0.516742	0.116229	33.6433	0.662798	0.858364	0.992458	0.516742	0.116229
33.5888	0.656748	0.853708	0.991276	0.519122	0.115627	33.5888	0.656748	0.853708	0.991276	0.519122	0.115627
33.5345	0.650718	0.849018	0.990017	0.521478	0.115033	33.5345	0.650718	0.849018	0.990017	0.521478	0.115033
33.4803	0.644709	0.8443	0.988681	0.523803	0.114442	33.4803	0.644709	0.8443	0.988681	0.523803	0.114442
33.4262	0.638722	0.839561	0.987271	0.526098	0.113853	33.4262	0.638722	0.839561	0.987271	0.526098	0.113853
33.3723	0.632759	0.8348	0.985786	0.528367	0.11327	33.3723	0.632759	0.8348	0.985786	0.528367	0.11327
33.3185	0.626821	0.830019	0.984232	0.530608	0.112692	33.3185	0.626821	0.830019	0.984232	0.530608	0.112692
33.2648	0.620908	0.825214	0.982611	0.532818	0.112119	33.2648	0.620908	0.825214	0.982611	0.532818	0.112119
33.2112	0.61502	0.820388	0.98092	0.535002	0.111552	33.2112	0.61502	0.820388	0.98092	0.535002	0.111552
33.1577	0.60916	0.815549	0.979159	0.537154	0.110993	33.1577	0.60916	0.815549	0.979159	0.537154	0.110993
33.1044	0.603326	0.810696	0.977333	0.539274	0.11044	33.1044	0.603326	0.810696	0.977333	0.539274	0.11044
33.0511	0.597523	0.805832	0.97544	0.541367	0.109891	33.0511	0.597523	0.805832	0.97544	0.541367	0.109891
32.998	0.591751	0.800957	0.973485	0.543429	0.109347	32.998	0.591751	0.800957	0.973485	0.543429	0.109347
32.945	0.586011	0.79607	0.971471	0.545461	0.108812	32.945	0.586011	0.79607	0.971471	0.545461	0.108812
32.8921	0.580304	0.791173	0.969395	0.547459	0.108285	32.8921	0.580304	0.791173	0.969395	0.547459	0.108285
32.8394	0.57463	0.786271	0.967261	0.549424	0.107764	32.8394	0.57463	0.786271	0.967261	0.549424	0.107764
32.7867	0.568989	0.78137	0.965071	0.551359	0.10725	32.7867	0.568989	0.78137	0.965071	0.551359	0.10725
32.7342	0.563384	0.776467	0.962825	0.553266	0.106744	32.7342	0.563384	0.776467	0.962825	0.553266	0.106744
32.6818	0.557815	0.77156	0.960529	0.555143	0.106245	32.6818	0.557815	0.77156	0.960529	0.555143	0.106245
32.6295	0.552282	0.766657	0.958183	0.556989	0.105755	32.6295	0.552282	0.766657	0.958183	0.556989	0.105755
32.5773	0.546784	0.761758	0.955787	0.558801	0.105274	32.5773	0.546784	0.761758	0.955787	0.558801	0.105274
32.5252	0.541324	0.756864	0.953342	0.56058	0.104801	32.5252	0.541324	0.756864	0.953342	0.56058	0.104801
32.4733	0.535907	0.751977	0.95085	0.56233	0.104336	32.4733	0.535907	0.751977	0.95085	0.56233	0.104336
32.4215	0.53053	0.747094	0.948313	0.564043	0.103879	32.4215	0.53053	0.747094	0.948313	0.564043	0.103879
32.3697	0.525191	0.74222	0.945732	0.56572	0.103431	32.3697	0.525191	0.74222	0.945732	0.56572	0.103431
32.3181	0.519893	0.737358	0.943108	0.567363	0.102994	32.3181	0.519893	0.737358	0.943108	0.567363	0.102994
32.2666	0.514638	0.732508	0.940446	0.568974	0.102566	32.2666	0.514638	0.732508	0.940446	0.568974	0.102566
32.2152	0.509422	0.727672	0.937748	0.570555	0.102145	32.2152	0.509422	0.727672	0.937748	0.570555	0.102145
32.164	0.504249	0.722849	0.935015	0.572104	0.101733	32.164	0.504249	0.722849	0.935015	0.572104	0.101733
32.1128	0.499118	0.718041	0.932248	0.573618	0.101332	32.1128	0.499118	0.718041	0.932248	0.573618	0.101332
32.0618	0.494032	0.713248	0.929447	0.575097	0.100939	32.0618	0.494032	0.713248	0.929447	0.575097	0.100939
32.0108	0.488989	0.708473	0.926612	0.576542	0.100557	32.0108	0.488989	0.708473	0.926612	0.576542	0.100557
31.96	0.483989	0.703719	0.923747	0.577955	0.100186	31.96	0.483989	0.703719	0.923747	0.577955	0.100186
31.9093	0.479034	0.698983	0.920859	0.579331	0.0998229	31.9093	0.479034	0.698983	0.920859	0.579331	0.0998229
31.8587	0.474122	0.694269	0.917943	0.580675	0.0994713	31.8587	0.474122	0.694269	0.917943	0.580675	0.0994713
31.8082	0.469253	0.689577	0.915002	0.581988	0.0991294	31.8082	0.469253	0.689577	0.915002	0.581988	0.0991294
31.7578	0.464429	0.684907	0.912039	0.583264	0.0987962	31.7578	0.464429	0.684907	0.912039	0.583264	0.0987962
31.7075	0.45965	0.680262	0.909056	0.584509	0.098472	31.7075	0.45965	0.680262	0.909056	0.584509	0.098472
31.6573	0.454919	0.675642	0.906056	0.585723	0.0981558	31.6573	0.454919	0.675642	0.906056	0.585723	0.0981558
31.6073	0.450233	0.671051	0.903037	0.586902	0.0978495	31.6073	0.450233	0.671051	0.903037	0.586902	0.0978495
31.5573	0.445594	0.666488	0.9	0.588049	0.0975534	31.5573	0.445594	0.666488	0.9	0.588049	0.0975534
31.5075	0.441001	0.661951	0.896945	0.589166	0.0972672	31.5075	0.441001	0.661951	0.896945	0.589166	0.0972672
31.4577	0.436456	0.657441	0.893876	0.590252	0.0969915	31.4577	0.436456	0.657441	0.893876	0.590252	0.0969915
31.4081	0.431955	0.652957	0.890796	0.591304	0.0967256	31.4081	0.431955	0.652957	0.890796	0.591304	0.0967256
31.3586	0.4275	0.648506	0.8877	0.592327	0.0964697	31.3586	0.4275	0.648506	0.8877	0.592327	0.0964697
31.3092	0.423088	0.644086	0.884596	0.593319	0.0962239	31.3092	0.423088	0.644086	0.884596	0.593319	0.0962239
31.2599	0.418724	0.639698	0.881486	0.594275	0.0959878	31.2599	0.418724	0.639698	0.881486	0.594275	0.0959878
31.2106	0.414408	0.635342	0.878365	0.595199	0.0957593	31.2106	0.414408	0.635342	0.878365	0.595199	0.0957593
31.1615	0.410135	0.631019	0.875237	0.596093	0.0955408	31.1615	0.410135	0.631019	0.875237	0.596093	0.0955408
31.1126	0.405906	0.626728	0.872106	0.596958	0.0953369	31.1126	0.405906	0.626728	0.872106	0.596958	0.0953369
31.0637	0.401723	0.622472	0.868968	0.597791	0.0951436	31.0637	0.401723	0.622472	0.868968	0.597791	0.0951436
31.0149	0.397584	0.618253	0.86583	0.598596	0.0949597	31.0149	0.397584	0.618253	0.86583	0.598596	0.0949597
30.9662	0.393491	0.614069	0.862688	0.599374	0.0947844	30.9662	0.393491	0.614069	0.862688	0.599374	0.0947844
30.9176	0.389444	0.609917	0.859543	0.600122	0.0946184	30.9176	0.389444	0.609917	0.859543	0.600122	0.0946184
30.8691	0.385444	0.605801	0.856402	0.60084	0.0944644	30.8691	0.385444	0.605801	0.856402	0.60084	0.0944644
30.8208	0.381491	0.601723	0.853261	0.601526	0.0943201	30.8208	0.381491	0.601723	0.853261	0.601526	0.0943201
30.7725	0.377582	0.597682	0.850122	0.602182	0.0941872	30.7725	0.377582	0.597682	0.850122	0.602182	0.0941872
30.7243	0.373717	0.593676	0.846986	0.602811	0.0940671	30.7243	0.373717	0.593676	0.846986	0.602811	0.0940671
30.6763	0.369897	0.589704	0.843857	0.60341	0.0939585	30.6763	0.369897	0.589704	0.843857	0.60341	0.0939585
30.6283	0.366121	0.585767	0.840733	0.60398	0.0938611	30.6283	0.366121	0.585767	0.840733	0.60398	0.0938611
30.5804	0.362387	0.581869	0.83761	0.604524	0.093776	30.5804	0.362387	0.581869	0.83761	0.604524	0.093776
30.5327	0.358696	0.578011	0.834492	0.605044	0.0937032	30.5327	0.358696	0.578011	0.834492	0.605044	0.0937032
30.485	0.355046	0.574195	0.831381	0.605536	0.0936402	30.485	0.355046	0.574195	0.831381	0.605536	0.0936402
30.4374	0.35144	0.570416	0.82828	0.605998	0.0935879	30.4374	0.35144	0.570416	0.82828	0.605998	0.0935879
30.39	0.347878	0.566673	0.82519	0.606433	0.0935488	30.39	0.347878	0.566673	0.82519	0.606433	0.0935488
30.3426	0.344357	0.562967	0.82211	0.606844	0.0935206	30.3426	0.344357	0.562967	0.82211	0.606844	0.0935206
30.2954	0.340878	0.559302	0.819043	0.607231	0.0935011	30.2954	0.340878	0.559302	0.819043	0.607231	0.0935011
30.2482	0.337439	0.555676	0.81599	0.607592	0.0934904	30.2482	0.337439	0.555676	0.81599	0.607592	0.0934904
30.2011	0.334043	0.552088	0.812948	0.607928	0.093489	30.2011	0.334043	0.552088	0.812948	0.607928	0.093489
30.1542	0.330689	0.548538	0.809922	0.608239	0.0935013	30.1542	0.330689	0.548538	0.809922	0.608239	0.0935013
30.1073	0.327374	0.545024	0.806916	0.608525	0.0935269	30.1073	0.327374	0.545024	0.806916	0.608525	0.0935269
30.0605	0.324096	0.541552	0.803924	0.608792	0.0935619	30.0605	0.324096	0.541552	0.803924	0.608792	0.0935619
30.0139	0.32086	0.538121	0.800949	0.60904	0.0936068	30.0139	0.32086	0.538121	0.800949	0.60904	0.0936068
29.9673	0.317667	0.53473	0.797991	0.609263	0.0936619	29.9673	0.317667	0.53473	0.797991	0.609263	0.0936619
29.9208	0.314513	0.531375	0.795048	0.60946	0.0937235	29.9208	0.314513	0.531375	0.795048	0.60946	0.0937235
29.8744	0.311398	0.528057	0.792122	0.609635	0.0937917	29.8744	0.311398	0.528057	0.792122	0.609635	0.0937917
29.8281	0.308322	0.524779	0.789218	0.609792	0.0938698	29.8281	0.308322	0.524779	0.789218	0.609792	0.0938698
29.782	0.305287	0.521539	0.786335	0.609929	0.0939577	29.782	0.305287	0.521539	0.786335	0.609929	0.0939577
29.7359	0.302291	0.518335	0.783473	0.610046	0.0940562	29.7359	0.302291	0.518335	0.783473	0.610046	0.0940562
29.6899	0.299333	0.515168	0.780629	0.610141	0.0941662	29.6899	0.299333	0.515168	0.780629	0.610141	0.0941662
29.644	0.296411	0.512038	0.777805	0.610219	0.0942864	29.644	0.296411	0.512038	0.777805	0.610219	0.0942864
29.5982	0.293527	0.508945	0.775003	0.610279	0.0944158	29.5982	0.293527	0.508945	0.775003	0.610279	0.0944158
29.5524	0.290679	0.505888	0.772221	0.610319	0.094555	29.5524	0.290679	0.505888	0.772221	0.610319	0.094555
29.5068	0.287867	0.502867	0.769456	0.610341	0.0947053	29.5068	0.287867	0.502867	0.769456	0.610341	0.0947053
29.4613	0.285093	0.499885	0.766713	0.610345	0.0948667	29.4613	0.285093	0.499885	0.766713	0.610345	0.0948667
29.4159	0.282355	0.496942	0.763994	0.610334	0.0950377	29.4159	0.282355	0.496942	0.763994	0.610334	0.0950377
29.3705	0.279654	0.494035	0.761301	0.610308	0.0952153	29.3705	0.279654	0.494035	0.761301	0.610308	0.0952153
29.3253	0.276988	0.491164	0.758633	0.610267	0.0954029	29.3253	0.276988	0.491164	0.758633	0.610267	0.0954029
29.2801	0.274358	0.488328	0.755987	0.610207	0.0956001	29.2801	0.274358	0.488328	0.755987	0.610207	0.0956001
29.2351	0.271761	0.485527	0.753364	0.610128	0.0958056	29.2351	0.271761	0.485527	0.753364	0.610128	0.0958056
29.1901	0.269199	0.482761	0.750766	0.610033	0.0960209	29.1901	0.269199	0.482761	0.750766	0.610033	0.0960209
29.1452	0.266669	0.480031	0.748191	0.609924	0.0962444	29.1452	0.266669	0.480031	0.748191	0.609924	0.0962444
29.1004	0.264172	0.477336	0.745641	0.6098	0.0964761	29.1004	0.264172	0.477336	0.745641	0.6098	0.0964761
29.0558	0.261706	0.47468	0.743116	0.609663	0.0967186	29.0558	0.261706	0.47468	0.743116	0.609663	0.0967186
29.0112	0.259272	0.472059	0.740615	0.609511	0.0969701	29.0112	0.259272	0.472059	0.740615	0.609511	0.0969701
28.9666	0.25687	0.469472	0.73814	0.609345	0.0972283	28.9666	0.25687	0.469472	0.73814	0.609345	0.0972283
28.9222	0.254498	0.466917	0.735693	0.609165	0.0974965	28.9222	0.254498	0.466917	0.735693	0.609165	0.0974965
28.8779	0.252158	0.464397	0.733274	0.60897	0.0977753	28.8779	0.252158	0.464397	0.733274	0.60897	0.0977753
28.8337	0.24985	0.461911	0.730883	0.608765	0.0980611	28.8337	0.24985	0.461911	0.730883	0.608765	0.0980611
28.7895	0.247572	0.459461	0.728522	0.60855	0.0983552	28.7895	0.247572	0.459461	0.728522	0.60855	0.0983552
28.7454	0.245327	0.457044	0.726183	0.608324	0.0986584	28.7454	0.245327	0.457044	0.726183	0.608324	0.0986584
28.7015	0.243114	0.454659	0.723872	0.608092	0.0989688	28.7015	0.243114	0.454659	0.723872	0.608092	0.0989688
28.6576	0.240928	0.452305	0.721589	0.607852	0.0992878	28.6576	0.240928	0.452305	0.721589	0.607852	0.0992878
28.6138	0.23877	0.449987	0.719333	0.607603	0.0996147	28.6138	0.23877	0.449987	0.719333	0.607603	0.0996147
28.5701	0.236639	0.447708	0.717105	0.607342	0.0999498	28.5701	0.236639	0.447708	0.717105	0.607342	0.0999498
28.5265	0.234536	0.445461	0.7149	0.607072	0.100293	28.5265	0.234536	0.445461	0.7149	0.607072	0.100293
28.4829	0.232463	0.443245	0.712723	0.606797	0.100643	28.4829	0.232463	0.443245	0.712723	0.606797	0.100643
28.4395	0.230417	0.441061	0.710575	0.606513	0.100999	28.4395	0.230417	0.441061	0.710575	0.606513	0.100999
28.3961	0.228398	0.438909	0.708454	0.606221	0.10136	28.3961	0.228398	0.438909	0.708454	0.606221	0.10136
28.3529	0.226407	0.436787	0.706361	0.605921	0.101729	28.3529	0.226407	0.436787	0.706361	0.605921	0.101729
28.3097	0.224441	0.434696	0.704302	0.605617	0.10211	28.3097	0.224441	0.434696	0.704302	0.605617	0.10211
28.2666	0.222502	0.432633	0.702274	0.605306	0.102498	28.2666	0.222502	0.432633	0.702274	0.605306	0.102498
28.2236	0.22059	0.430599	0.700273	0.604988	0.102894	28.2236	0.22059	0.430599	0.700273	0.604988	0.102894
28.1807	0.218703	0.428593	0.698297	0.604665	0.103296	28.1807	0.218703	0.428593	0.698297	0.604665	0.103296
28.1378	0.216842	0.426617	0.696346	0.604337	0.103705	28.1378	0.216842	0.426617	0.696346	0.604337	0.103705
28.0951	0.215006	0.424669	0.694422	0.604003	0.104121	28.0951	0.215006	0.424669	0.694422	0.604003	0.104121
28.0524	0.213195	0.422747	0.692523	0.603665	0.104543	28.0524	0.213195	0.422747	0.692523	0.603665	0.104543
28.0098	0.211406	0.420847	0.690654	0.603324	0.104969	28.0098	0.211406	0.420847	0.690654	0.603324	0.104969
27.9673	0.209642	0.418974	0.688815	0.602975	0.105402	27.9673	0.209642	0.418974	0.688815	0.602975	0.105402
27.9249	0.207903	0.417131	0.687002	0.602617	0.105842	27.9249	0.207903	0.417131	0.687002	0.602617	0.105842
27.8826	0.206188	0.415316	0.685219	0.602259	0.106287	27.8826	0.206188	0.415316	0.685219	0.602259	0.106287
27.8403	0.204497	0.413527	0.683465	0.601901	0.106737	27.8403	0.204497	0.413527	0.683465	0.601901	0.106737
27.7982	0.202828	0.411765	0.681738	0.60154	0.107196	27.7982	0.202828	0.411765	0.681738	0.60154	0.107196
27.7561	0.201181	0.41003	0.680036	0.601181	0.107659	27.7561	0.201181	0.41003	0.680036	0.601181	0.107659
27.7141	0.199558	0.40832	0.678361	0.60082	0.108127	27.7141	0.199558	0.40832	0.678361	0.60082	0.108127
27.6722	0.197957	0.406633	0.676714	0.600458	0.108603	27.6722	0.197957	0.406633	0.676714	0.600458	0.108603
27.6303	0.196379	0.40497	0.675097	0.600096	0.109083	27.6303	0.196379	0.40497	0.675097	0.600096	0.109083
27.5886	0.194821	0.403334	0.673505	0.599731	0.109571	27.5886	0.194821	0.403334	0.673505	0.599731	0.109571
27.5469	0.193284	0.401725	0.671939	0.59937	0.110064	27.5469	0.193284	0.401725	0.671939	0.59937	0.110064
27.5053	0.191768	0.40014	0.6704	0.599008	0.110559	27.5053	0.191768	0.40014	0.6704	0.599008	0.110559
27.4638	0.190274	0.398579	0.668888	0.598648	0.11106	27.4638	0.190274	0.398579	0.668888	0.598648	0.11106
27.4224	0.188801	0.397041	0.667402	0.598292	0.111568	27.4224	0.188801	0.397041	0.667402	0.598292	0.111568
27.381	0.187346	0.39553	0.665944	0.597936	0.112082	27.381	0.187346	0.39553	0.665944	0.597936	0.112082
27.3398	0.185911	0.394043	0.664513	0.59758	0.112599	27.3398	0.185911	0.394043	0.664513	0.59758	0.112599
27.2986	0.184495	0.392582	0.663106	0.597227	0.11312	27.2986	0.184495	0.392582	0.663106	0.597227	0.11312
27.2575	0.183098	0.391142	0.661722	0.596876	0.113644	27.2575	0.183098	0.391142	0.661722	0.596876	0.113644
27.2165	0.181718	0.389725	0.660362	0.596528	0.114173	27.2165	0.181718	0.389725	0.660362	0.596528	0.114173
27.1755	0.180356	0.388328	0.659027	0.596187	0.11471	27.1755	0.180356	0.388328	0.659027	0.596187	0.11471
27.1347	0.179014	0.386949	0.657717	0.59585	0.115252	27.1347	0.179014	0.386949	0.657717	0.59585	0.115252
27.0939	0.177689	0.385595	0.656429	0.595513	0.115797	27.0939	0.177689	0.385595	0.656429	0.595513	0.115797
27.0532	0.176381	0.384263	0.655164	0.595179	0.116346	27.0532	0.176381	0.384263	0.655164	0.595179	0.116346
27.0125	0.175091	0.382949	0.653926	0.594849	0.116901	27.0125	0.175091	0.382949	0.653926	0.594849	0.116901
26.972	0.173817	0.381653	0.652715	0.594523	0.117462	26.972	0.173817	0.381653	0.652715	0.594523	0.117462
26.9315	0.172561	0.380378	0.651524	0.594201	0.118026	26.9315	0.172561	0.380378	0.651524	0.594201	0.118026
26.8911	0.171322	0.379123	0.650357	0.59388	0.118595	26.8911	0.171322	0.379123	0.650357	0.59388	0.118595
26.8508	0.1701	0.377886	0.649217	0.593561	0.11917	26.8508	0.1701	0.377886	0.649217	0.593561	0.11917
26.8106	0.168893	0.376665	0.648103	0.593251	0.11975	26.8106	0.168893	0.376665	0.648103	0.593251	0.11975
26.7704	0.167701	0.375458	0.64701	0.592944	0.120332	26.7704	0.167701	0.375458	0.64701	0.592944	0.120332
26.7303	0.166524	0.374266	0.645935	0.592638	0.120917	26.7303	0.166524	0.374266	0.645935	0.592638	0.120917
26.6903	0.165362	0.373093	0.644885	0.592336	0.121507	26.6903	0.165362	0.373093	0.644885	0.592336	0.121507
26.6504	0.164215	0.371938	0.64386	0.59204	0.122102	26.6504	0.164215	0.371938	0.64386	0.59204	0.122102
26.6105	0.163086	0.370799	0.642858	0.59175	0.122701	26.6105	0.163086	0.370799	0.642858	0.59175	0.122701
26.5708	0.161972	0.369673	0.641877	0.591467	0.123302	26.5708	0.161972	0.369673	0.641877	0.591467	0.123302
26.5311	0.16087	0.368564	0.640918	0.591192	0.123906	26.5311	0.16087	0.368564	0.640918	0.591192	0.123906
26.4914	0.159784	0.367473	0.639982	0.590924	0.124515	26.4914	0.159784	0.367473	0.639982	0.590924	0.124515
26.4519	0.158713	0.366396	0.639069	0.590662	0.125127	26.4519	0.158713	0.366396	0.639069	0.590662	0.125127
26.4124	0.157658	0.365333	0.638176	0.590407	0.125742	26.4124	0.157658	0.365333	0.638176	0.590407	0.125742
26.373	0.156616	0.364289	0.637304	0.590162	0.126361	26.373	0.156616	0.364289	0.637304	0.590162	0.126361
26.3337	0.155587	0.363263	0.636454	0.589929	0.126983	26.3337	0.155587	0.363263	0.636454	0.589929	0.126983
26.2944	0.154571	0.36225	0.635627	0.589701	0.127608	26.2944	0.154571	0.36225	0.635627	0.589701	0.127608
26.2552	0.153571	0.361255	0.634821	0.589482	0.128235	26.2552	0.153571	0.361255	0.634821	0.589482	0.128235
26.2161	0.152583	0.360275	0.634034	0.589279	0.128866	26.2161	0.152583	0.360275	0.634034	0.589279	0.128866
26.1771	0.151606	0.35931	0.633268	0.589086	0.129499	26.1771	0.151606	0.35931	0.633268	0.589086	0.129499
26.1382	0.150642	0.35836	0.632521	0.588902	0.130136	26.1382	0.150642	0.35836	0.632521	0.588902	0.130136
26.0993	0.149692	0.357421	0.631793	0.588725	0.130774	26.0993	0.149692	0.357421	0.631793	0.588725	0.130774
26.0605	0.148758	0.356498	0.63108	0.588559	0.131413	26.0605	0.148758	0.356498	0.63108	0.588559	0.131413
26.0217	0.147834	0.355589	0.630383	0.588405	0.132053	26.0217	0.147834	0.355589	0.630383	0.588405	0.132053
25.9831	0.146919	0.354692	0.629707	0.588264	0.132697	25.9831	0.146919	0.354692	0.629707	0.588264	0.132697
25.9445	0.146018	0.353809	0.629052	0.588137	0.133344	25.9445	0.146018	0.353809	0.629052	0.588137	0.133344
25.9059	0.145128	0.352938	0.628412	0.588021	0.133994	25.9059	0.145128	0.352938	0.628412	0.588021	0.133994
25.8675	0.144249	0.352079	0.627791	0.587913	0.134647	25.8675	0.144249	0.352079	0.627791	0.587913	0.134647
25.8291	0.143379	0.351235	0.62719	0.587812	0.135302	25.8291	0.143379	0.351235	0.62719	0.587812	0.135302
25.7908	0.142517	0.350405	0.626607	0.587724	0.135959	25.7908	0.142517	0.350405	0.626607	0.587724	0.135959
25.7526	0.141667	0.349584	0.626042	0.587647	0.136618	25.7526	0.141667	0.349584	0.626042	0.587647	0.136618
25.7144	0.140826	0.348773	0.625498	0.58758	0.137277	25.7144	0.140826	0.348773	0.625498	0.58758	0.137277
25.6763	0.139997	0.347974	0.62497	0.587523	0.137936	25.6763	0.139997	0.347974	0.62497	0.587523	0.137936
25.6383	0.139181	0.347185	0.624457	0.587477	0.138597	25.6383	0.139181	0.347185	0.624457	0.587477	0.138597
25.6004	0.138375	0.346405	0.62396	0.587442	0.139261	25.6004	0.138375	0.346405	0.62396	0.587442	0.139261
25.5625	0.137577	0.345639	0.623483	0.587422	0.139929	25.5625	0.137577	0.345639	0.623483	0.587422	0.139929
25.5247	0.136788	0.34489	0.623021	0.587415	0.140596	25.5247	0.136788	0.34489	0.623021	0.587415	0.140596
25.4869	0.136005	0.344156	0.622575	0.58742	0.141261	25.4869	0.136005	0.344156	0.622575	0.58742	0.141261
25.4493	0.135232	0.343434	0.622145	0.587437	0.141928	25.4493	0.135232	0.343434	0.622145	0.587437	0.141928
25.4117	0.134468	0.342722	0.621729	0.587469	0.142598	25.4117	0.134468	0.342722	0.621729	0.587469	0.142598
25.3741	0.133715	0.342022	0.621329	0.587515	0.14327	25.3741	0.133715	0.342022	0.621329	0.587515	0.14327
25.3367	0.132973	0.341333	0.620947	0.587572	0.143944	25.3367	0.132973	0.341333	0.620947	0.587572	0.143944
25.2993	0.13224	0.340656	0.620579	0.587643	0.144617	25.2993	0.13224	0.340656	0.620579	0.587643	0.144617
25.2619	0.131516	0.339992	0.620227	0.587728	0.145287	25.2619	0.131516	0.339992	0.620227	0.587728	0.145287
25.2247	0.1308	0.33934	0.619894	0.587827	0.145959	25.2247	0.1308	0.33934	0.619894	0.587827	0.145959
25.1875	0.13009	0.338695	0.619577	0.587937	0.146636	25.1875	0.13009	0.338695	0.619577	0.587937	0.146636
25.1504	0.129387	0.338057	0.619275	0.588057	0.147316	25.1504	0.129387	0.338057	0.619275	0.588057	0.147316
25.1133	0.128692	0.337429	0.618987	0.588194	0.147995	25.1133	0.128692	0.337429	0.618987	0.588194	0.147995
25.0763	0.128007	0.336809	0.61871	0.588345	0.148673	25.0763	0.128007	0.336809	0.61871	0.588345	0.148673
25.0394	0.127331	0.3362	0.618444	0.588508	0.149351	25.0394	0.127331	0.3362	0.618444	0.588508	0.149351
25.0026	0.126663	0.335602	0.618192	0.588684	0.150031	25.0026	0.126663	0.335602	0.618192	0.588684	0.150031
24.9658	0.126001	0.335011	0.617956	0.588871	0.150713	24.9658	0.126001	0.335011	0.617956	0.588871	0.150713
24.9291	0.125349	0.334427	0.617734	0.589074	0.151393	24.9291	0.125349	0.334427	0.617734	0.589074	0.151393
24.8924	0.124708	0.33385	0.617525	0.58929	0.152073	24.8924	0.124708	0.33385	0.617525	0.58929	0.152073
24.8558	0.124075	0.333281	0.617331	0.589514	0.152754	24.8558	0.124075	0.333281	0.617331	0.589514	0.152754
24.8193	0.12345	0.332721	0.617155	0.589748	0.153435	24.8193	0.12345	0.332721	0.617155	0.589748	0.153435
24.7828	0.122832	0.332168	0.616993	0.589998	0.154114	24.7828	0.122832	0.332168	0.616993	0.589998	0.154114
24.7465	0.122218	0.331622	0.616842	0.590265	0.154792	24.7465	0.122218	0.331622	0.616842	0.590265	0.154792
24.7101	0.121611	0.331083	0.616703	0.590549	0.155473	24.7101	0.121611	0.331083	0.616703	0.590549	0.155473
24.6739	0.12101	0.330551	0.616573	0.590848	0.156152	24.6739	0.12101	0.330551	0.616573	0.590848	0.156152
24.6377	0.120417	0.330029	0.616456	0.591163	0.15683	24.6377	0.120417	0.330029	0.616456	0.591163	0.15683
24.6016	0.119832	0.329514	0.616352	0.591492	0.157512	24.6016	0.119832	0.329514	0.616352	0.591492	0.157512
24.5655	0.119252	0.329008	0.616257	0.59184	0.158194	24.5655	0.119252	0.329008	0.616257	0.59184	0.158194
24.5295	0.118677	0.32851	0.616176	0.592201	0.158877	24.5295	0.118677	0.32851	0.616176	0.592201	0.158877
24.4936	0.118107	0.328018	0.616105	0.592575	0.159561	24.4936	0.118107	0.328018	0.616105	0.592575	0.159561
24.4577	0.117546	0.327532	0.616045	0.592963	0.160248	24.4577	0.117546	0.327532	0.616045	0.592963	0.160248
24.4219	0.116992	0.327055	0.615998	0.593361	0.160939	24.4219	0.116992	0.327055	0.615998	0.593361	0.160939
24.3861	0.116442	0.326582	0.615963	0.593774	0.161629	24.3861	0.116442	0.326582	0.615963	0.593774	0.161629
24.3505	0.1159	0.326114	0.61594	0.594201	0.162317	24.3505	0.1159	0.326114	0.61594	0.594201	0.162317
24.3149	0.115363	0.325653	0.615928	0.59464	0.163007	24.3149	0.115363	0.325653	0.615928	0.59464	0.163007
24.2793	0.114833	0.325197	0.615928	0.595091	0.163699	24.2793	0.114833	0.325197	0.615928	0.595091	0.163699
24.2438	0.114309	0.324744	0.615939	0.595558	0.164391	24.2438	0.114309	0.324744	0.615939	0.595558	0.164391
24.2084	0.11379	0.324297	0.615962	0.596042	0.165084	24.2084	0.11379	0.324297	0.615962	0.596042	0.165084
24.173	0.113277	0.323854	0.615994	0.596539	0.165774	24.173	0.113277	0.323854	0.615994	0.596539	0.165774
24.1377	0.11277	0.323416	0.616032	0.597051	0.166465	24.1377	0.11277	0.323416	0.616032	0.597051	0.166465
24.1025	0.112267	0.322983	0.616079	0.597576	0.167159	24.1025	0.112267	0.322983	0.616079	0.597576	0.167159
24.0673	0.111769	0.322554	0.616134	0.598114	0.167855	24.0673	0.111769	0.322554	0.616134	0.598114	0.167855
24.0322	0.111279	0.32213	0.616197	0.598663	0.168553	24.0322	0.111279	0.32213	0.616197	0.598663	0.168553
23.9971	0.110794	0.32171	0.61627	0.599226	0.169252	23.9971	0.110794	0.32171	0.61627	0.599226	0.169252
23.9622	0.110314	0.321293	0.616351	0.599804	0.169952	23.9622	0.110314	0.321293	0.616351	0.599804	0.169952
23.9272	0.10984	0.32088	0.616443	0.600396	0.170653	23.9272	0.10984	0.32088	0.616443	0.600396	0.170653
23.8924	0.109371	0.32047	0.616542	0.601002	0.171356	23.8924	0.109371	0.32047	0.616542	0.601002	0.171356
23.8575	0.108906	0.320064	0.616649	0.601622	0.172061	23.8575	0.108906	0.320064	0.616649	0.601622	0.172061
23.8228	0.108446	0.319664	0.616765	0.602253	0.172765	23.8228	0.108446	0.319664	0.616765	0.602253	0.172765
23.7881	0.10799	0.319266	0.61689	0.602897	0.173467	23.7881	0.10799	0.319266	0.61689	0.602897	0.173467
23.7535	0.107542	0.318874	0.617022	0.603555	0.174171	23.7535	0.107542	0.318874	0.617022	0.603555	0.174171
23.7189	0.107098	0.318492	0.617162	0.604225	0.174875	23.7189	0.107098	0.318492	0.617162	0.604225	0.174875
23.6844	0.106655	0.318114	0.617313	0.604911	0.17558	23.6844	0.106655	0.318114	0.617313	0.604911	0.17558
23.65	0.10622	0.317742	0.617473	0.60561	0.176285	23.65	0.10622	0.317742	0.617473	0.60561	0.176285
23.6156	0.105789	0.317374	0.617639	0.606319	0.17699	23.6156	0.105789	0.317374	0.617639	0.606319	0.17699
23.5813	0.105362	0.317007	0.617809	0.607043	0.177696	23.5813	0.105362	0.317007	0.617809	0.607043	0.177696
23.547	0.10494	0.316646	0.617986	0.607785	0.178402	23.547	0.10494	0.316646	0.617986	0.607785	0.178402
23.5128	0.104522	0.316291	0.618172	0.608539	0.179109	23.5128	0.104522	0.316291	0.618172	0.608539	0.179109
23.4786	0.10411	0.315941	0.618367	0.609306	0.179816	23.4786	0.10411	0.315941	0.618367	0.609306	0.179816
23.4445	0.103701	0.315595	0.618571	0.610083	0.180524	23.4445	0.103701	0.315595	0.618571	0.610083	0.180524
23.4105	0.103297	0.315253	0.618779	0.610872	0.181236	23.4105	0.103297	0.315253	0.618779	0.610872	0.181236
23.3765	0.102896	0.314914	0.618993	0.611677	0.181951	23.3765	0.102896	0.314914	0.618993	0.611677	0.181951
23.3426	0.102498	0.314579	0.619211	0.612496	0.182666	23.3426	0.102498	0.314579	0.619211	0.612496	0.182666
23.3088	0.102103	0.314247	0.619432	0.613325	0.183381	23.3088	0.102103	0.314247	0.619432	0.613325	0.183381
23.275	0.101714	0.313914	0.619654	0.614164	0.184099	23.275	0.101714	0.313914	0.619654	0.614164	0.184099
23.2412	0.101329	0.313584	0.61988	0.615014	0.18482	23.2412	0.101329	0.313584	0.61988	0.615014	0.18482
23.2075	0.100947	0.313257	0.620113	0.615875	0.185544	23.2075	0.100947	0.313257	0.620113	0.615875	0.185544
23.1739	0.100568	0.312932	0.62035	0.616745	0.186268	23.1739	0.100568	0.312932	0.62035	0.616745	0.186268
23.1404	0.100193	0.312608	0.62059	0.617626	0.186995	23.1404	0.100193	0.312608	0.62059	0.617626	0.186995
23.1068	0.0998211	0.312286	0.620834	0.618521	0.187725	23.1068	0.0998211	0.312286	0.620834	0.618521	0.187725
23.0734	0.099452	0.311968	0.621083	0.619427	0.188453	23.0734	0.099452	0.311968	0.621083	0.619427	0.188453
23.04	0.0990862	0.311656	0.621338	0.620346	0.189182	23.04	0.0990862	0.311656	0.621338	0.620346	0.189182
23.0067	0.0987226	0.311348	0.621599	0.621278	0.189915	23.0067	0.0987226	0.311348	0.621599	0.621278	0.189915
22.9734	0.0983608	0.31104	0.621863	0.622222	0.190649	22.9734	0.0983608	0.31104	0.621863	0.622222	0.190649
22.9401	0.0980014	0.310736	0.62213	0.623178	0.191385	22.9401	0.0980014	0.310736	0.62213	0.623178	0.191385
22.907	0.0976451	0.310438	0.6224	0.624143	0.192126	22.907	0.0976451	0.310438	0.6224	0.624143	0.192126
22.8739	0.0972903	0.310142	0.622673	0.625119	0.192869	22.8739	0.0972903	0.310142	0.622673	0.625119	0.192869
22.8408	0.0969364	0.30985	0.622952	0.626109	0.193614	22.8408	0.0969364	0.30985	0.622952	0.626109	0.193614
22.8078	0.0965848	0.309563	0.623237	0.62711	0.194366	22.8078	0.0965848	0.309563	0.623237	0.62711	0.194366
22.7748	0.0962363	0.309282	0.623527	0.62812	0.195124	22.7748	0.0962363	0.309282	0.623527	0.62812	0.195124
22.7419	0.0958932	0.309003	0.623825	0.62914	0.195881	22.7419	0.0958932	0.309003	0.623825	0.62914	0.195881
22.7091	0.0955529	0.308723	0.624128	0.630169	0.19664	22.7091	0.0955529	0.308723	0.624128	0.630169	0.19664
22.6763	0.0952126	0.308446	0.624432	0.631206	0.197405	22.6763	0.0952126	0.308446	0.624432	0.631206	0.197405
22.6436	0.0948757	0.308174	0.624739	0.632251	0.198175	22.6436	0.0948757	0.308174	0.624739	0.632251	0.198175
22.6109	0.0945426	0.307904	0.625048	0.633307	0.19895	22.6109	0.0945426	0.307904	0.625048	0.633307	0.19895
22.5783	0.094213	0.307637	0.625357	0.634374	0.199726	22.5783	0.094213	0.307637	0.625357	0.634374	0.199726
22.5457	0.0938869	0.307372	0.625666	0.635451	0.200507	22.5457	0.0938869	0.307372	0.625666	0.635451	0.200507
22.5132	0.0935631	0.30711	0.625979	0.636533	0.20129	22.5132	0.0935631	0.30711	0.625979	0.636533	0.20129
22.4808	0.0932411	0.306852	0.626296	0.637625	0.202077	22.4808	0.0932411	0.306852	0.626296	0.637625	0.202077
22.4484	0.0929237	0.306596	0.626613	0.63873	0.202869	22.4484	0.0929237	0.306596	0.626613	0.63873	0.202869
22.416	0.0926111	0.306341	0.62693	0.639846	0.203668	22.416	0.0926111	0.306341	0.62693	0.639846	0.203668
22.3837	0.0923027	0.306088	0.627252	0.640972	0.204473	22.3837	0.0923027	0.306088	0.627252	0.640972	0.204473
22.3515	0.0919957	0.305838	0.627579	0.642108	0.205283	22.3515	0.0919957	0.305838	0.627579	0.642108	0.205283
22.3193	0.0916904	0.305589	0.627905	0.643252	0.2061	22.3193	0.0916904	0.305589	0.627905	0.643252	0.2061
22.2871	0.0913872	0.30534	0.628234	0.644404	0.206922	22.2871	0.0913872	0.30534	0.628234	0.644404	0.206922
22.2551	0.0910877	0.305095	0.628566	0.645563	0.207747	22.2551	0.0910877	0.305095	0.628566	0.645563	0.207747
22.223	0.0907929	0.304853	0.628903	0.646731	0.208575	22.223	0.0907929	0.304853	0.628903	0.646731	0.208575
22.1911	0.0905004	0.304612	0.629247	0.647911	0.209407	22.1911	0.0905004	0.304612	0.629247	0.647911	0.209407
22.1591	0.0902109	0.304372	0.629597	0.649099	0.210246	22.1591	0.0902109	0.304372	0.629597	0.649099	0.210246
22.1273	0.0899231	0.304132	0.629955	0.650297	0.211092	22.1273	0.0899231	0.304132	0.629955	0.650297	0.211092
22.0954	0.0896347	0.303896	0.630318	0.651504	0.211943	22.0954	0.0896347	0.303896	0.630318	0.651504	0.211943
22.0637	0.0893461	0.303663	0.630689	0.652718	0.212797	22.0637	0.0893461	0.303663	0.630689	0.652718	0.212797
22.0319	0.0890577	0.303431	0.631064	0.653938	0.213657	22.0319	0.0890577	0.303431	0.631064	0.653938	0.213657
22.0003	0.088769	0.303199	0.631443	0.655167	0.214522	22.0003	0.088769	0.303199	0.631443	0.655167	0.214522
21.9687	0.0884823	0.302973	0.631826	0.656406	0.215394	21.9687	0.0884823	0.302973	0.631826	0.656406	0.215394
21.9371	0.0881984	0.302751	0.632211	0.657657	0.216272	21.9371	0.0881984	0.302751	0.632211	0.657657	0.216272
21.9056	0.0879182	0.302528	0.632598	0.658914	0.217157	21.9056	0.0879182	0.302528	0.632598	0.658914	0.217157
21.8741	0.0876398	0.302307	0.63299	0.660177	0.218051	21.8741	0.0876398	0.302307	0.63299	0.660177	0.218051
21.8427	0.0873623	0.302088	0.633384	0.66145	0.218949	21.8427	0.0873623	0.302088	0.633384	0.66145	0.218949
21.8114	0.0870857	0.301871	0.633781	0.66273	0.219851	21.8114	0.0870857	0.301871	0.633781	0.66273	0.219851
21.7801	0.0868093	0.301657	0.634182	0.664016	0.220761	21.7801	0.0868093	0.301657	0.634182	0.664016	0.220761
21.7488	0.0865358	0.301443	0.634586	0.665305	0.221679	21.7488	0.0865358	0.301443	0.634586	0.665305	0.221679
21.7176	0.0862669	0.301232	0.634994	0.666599	0.222602	21.7176	0.0862669	0.301232	0.634994	0.666599	0.222602
21.6864	0.0860013	0.301021	0.635409	0.667899	0.223532	21.6864	0.0860013	0.301021	0.635409	0.667899	0.223532
21.6553	0.0857373	0.30081	0.635831	0.669207	0.224469	21.6553	0.0857373	0.30081	0.635831	0.669207	0.224469
21.6243	0.0854742	0.300603	0.636255	0.670522	0.225414	21.6243	0.0854742	0.300603	0.636255	0.670522	0.225414
21.5933	0.085215	0.300398	0.636681	0.671841	0.226366	21.5933	0.085215	0.300398	0.636681	0.671841	0.226366
21.5623	0.0849605	0.300195	0.637108	0.673168	0.227326	21.5623	0.0849605	0.300195	0.637108	0.673168	0.227326
21.5314	0.0847085	0.299994	0.637534	0.674502	0.228293	21.5314	0.0847085	0.299994	0.637534	0.674502	0.228293
21.5005	0.0844583	0.299796	0.637965	0.675841	0.229267	21.5005	0.0844583	0.299796	0.637965	0.675841	0.229267
21.4697	0.0842076	0.299599	0.638397	0.677184	0.23025	21.4697	0.0842076	0.299599	0.638397	0.677184	0.23025
21.439	0.0839573	0.299403	0.638831	0.678533	0.231242	21.439	0.0839573	0.299403	0.638831	0.678533	0.231242
21.4083	0.0837094	0.299208	0.639267	0.67989	0.23224	21.4083	0.0837094	0.299208	0.639267	0.67989	0.23224
21.3776	0.0834646	0.299012	0.639708	0.681256	0.233243	21.3776	0.0834646	0.299012	0.639708	0.681256	0.233243
21.347	0.0832216	0.298819	0.640157	0.682631	0.234255	21.347	0.0832216	0.298819	0.640157	0.682631	0.234255
21.3164	0.0829791	0.298627	0.640609	0.68401	0.235274	21.3164	0.0829791	0.298627	0.640609	0.68401	0.235274
21.2859	0.0827384	0.298436	0.641059	0.685394	0.236301	21.2859	0.0827384	0.298436	0.641059	0.685394	0.236301
21.2554	0.0824987	0.298245	0.641509	0.686782	0.237336	21.2554	0.0824987	0.298245	0.641509	0.686782	0.237336
21.225	0.082259	0.298058	0.641963	0.688178	0.238378	21.225	0.082259	0.298058	0.641963	0.688178	0.238378
21.1946	0.0820191	0.297876	0.642418	0.689583	0.239431	21.1946	0.0820191	0.297876	0.642418	0.689583	0.239431
21.1643	0.0817793	0.297695	0.642876	0.690992	0.240494	21.1643	0.0817793	0.297695	0.642876	0.690992	0.240494
21.134	0.0815416	0.297516	0.643334	0.692405	0.241564	21.134	0.0815416	0.297516	0.643334	0.692405	0.241564
21.1038	0.0813062	0.297339	0.643794	0.693823	0.242641	21.1038	0.0813062	0.297339	0.643794	0.693823	0.242641
21.0736	0.0810741	0.297167	0.644255	0.695245	0.243727	21.0736	0.0810741	0.297167	0.644255	0.695245	0.243727
21.0435	0.0808437	0.296998	0.644714	0.69667	0.244821	21.0435	0.0808437	0.296998	0.644714	0.69667	0.244821
21.0134	0.0806147	0.296834	0.645174	0.698101	0.245926	21.0134	0.0806147	0.296834	0.645174	0.698101	0.245926
20.9834	0.0803865	0.296674	0.645637	0.699536	0.247043	20.9834	0.0803865	0.296674	0.645637	0.699536	0.247043
20.9534	0.0801584	0.296516	0.646103	0.700975	0.248166	20.9534	0.0801584	0.296516	0.646103	0.700975	0.248166
20.9234	0.0799334	0.296357	0.646568	0.702419	0.249297	20.9234	0.0799334	0.296357	0.646568	0.702419	0.249297
20.8935	0.0797102	0.2962	0.647031	0.703865	0.250437	20.8935	0.0797102	0.2962	0.647031	0.703865	0.250437
20.8637	0.0794867	0.296043	0.647496	0.705314	0.251584	20.8637	0.0794867	0.296043	0.647496	0.705314	0.251584
20.8339	0.0792628	0.295889	0.647964	0.706769	0.252741	20.8339	0.0792628	0.295889	0.647964	0.706769	0.252741
20.8041	0.0790401	0.295735	0.648433	0.708229	0.253908	20.8041	0.0790401	0.295735	0.648433	0.708229	0.253908
20.7744	0.0788214	0.295582	0.648904	0.709694	0.255082	20.7744	0.0788214	0.295582	0.648904	0.709694	0.255082
20.7447	0.0786055	0.295433	0.64938	0.711163	0.256266	20.7447	0.0786055	0.295433	0.64938	0.711163	0.256266
20.7151	0.07839	0.295283	0.649854	0.712636	0.257463	20.7151	0.07839	0.295283	0.649854	0.712636	0.257463
20.6855	0.0781744	0.295133	0.650329	0.714111	0.258671	20.6855	0.0781744	0.295133	0.650329	0.714111	0.258671
20.656	0.0779589	0.294985	0.650811	0.71559	0.259889	20.656	0.0779589	0.294985	0.650811	0.71559	0.259889
20.6265	0.0777458	0.294839	0.651293	0.717075	0.261119	20.6265	0.0777458	0.294839	0.651293	0.717075	0.261119
20.5971	0.0775335	0.294692	0.65177	0.718565	0.26236	20.5971	0.0775335	0.294692	0.65177	0.718565	0.26236
20.5677	0.0773204	0.294547	0.65225	0.720058	0.263612	20.5677	0.0773204	0.294547	0.65225	0.720058	0.263612
20.5383	0.0771059	0.294402	0.652734	0.721554	0.264873	20.5383	0.0771059	0.294402	0.652734	0.721554	0.264873
20.509	0.0768902	0.294259	0.653221	0.723054	0.266145	20.509	0.0768902	0.294259	0.653221	0.723054	0.266145
20.4797	0.0766756	0.294118	0.653709	0.724562	0.267431	20.4797	0.0766756	0.294118	0.653709	0.724562	0.267431
20.4505	0.076461	0.293979	0.654199	0.726074	0.268727	20.4505	0.076461	0.293979	0.654199	0.726074	0.268727
20.4213	0.0762454	0.293841	0.654692	0.727589	0.270032	20.4213	0.0762454	0.293841	0.654692	0.727589	0.270032
20.3922	0.0760304	0.293707	0.655183	0.729104	0.271349	20.3922	0.0760304	0.293707	0.655183	0.729104	0.271349
20.3631	0.0758159	0.293576	0.655671	0.730624	0.272674	20.3631	0.0758159	0.293576	0.655671	0.730624	0.272674
20.3341	0.0755999	0.293445	0.65616	0.732151	0.27401	20.3341	0.0755999	0.293445	0.65616	0.732151	0.27401
20.3051	0.0753838	0.293315	0.656652	0.733684	0.275356	20.3051	0.0753838	0.293315	0.656652	0.733684	0.275356
20.2761	0.0751687	0.293188	0.657148	0.735218	0.276714	20.2761	0.0751687	0.293188	0.657148	0.735218	0.276714
20.2472	0.0749516	0.293064	0.657651	0.736753	0.278086	20.2472	0.0749516	0.293064	0.657651	0.736753	0.278086
20.2184	0.0747334	0.292941	0.658152	0.738294	0.279469	20.2184	0.0747334	0.292941	0.658152	0.738294	0.279469
20.1896	0.0745165	0.292819	0.65865	0.739838	0.280861	20.1896	0.0745165	0.292819	0.65865	0.739838	0.280861
20.1608	0.0743002	0.292698	0.659149	0.741382	0.282265	20.1608	0.0743002	0.292698	0.659149	0.741382	0.282265
20.132	0.074084	0.292579	0.659649	0.742927	0.283682	20.132	0.074084	0.292579	0.659649	0.742927	0.283682
20.1034	0.07387	0.292461	0.660149	0.744476	0.285111	20.1034	0.07387	0.292461	0.660149	0.744476	0.285111
20.0747	0.0736571	0.292343	0.660652	0.74603	0.28655	20.0747	0.0736571	0.292343	0.660652	0.74603	0.28655
20.0461	0.073445	0.292223	0.661158	0.747589	0.287999	20.0461	0.073445	0.292223	0.661158	0.747589	0.287999
20.0175	0.0732348	0.292107	0.661666	0.749153	0.28946	20.0175	0.0732348	0.292107	0.661666	0.749153	0.28946
19.989	0.0730244	0.291993	0.662176	0.750719	0.290931	19.989	0.0730244	0.291993	0.662176	0.750719	0.290931
19.9605	0.0728162	0.291877	0.662694	0.752288	0.292418	19.9605	0.0728162	0.291877	0.662694	0.752288	0.292418
19.9321	0.0726103	0.291762	0.663215	0.753857	0.293919	19.9321	0.0726103	0.291762	0.663215	0.753857	0.293919
19.9037	0.0724054	0.291649	0.663738	0.75543	0.295429	19.9037	0.0724054	0.291649	0.663738	0.75543	0.295429
19.8754	0.0722017	0.291536	0.66426	0.757009	0.296948	19.8754	0.0722017	0.291536	0.66426	0.757009	0.296948
19.8471	0.0719986	0.291425	0.664784	0.758593	0.298481	19.8471	0.0719986	0.291425	0.664784	0.758593	0.298481
19.8188	0.0717949	0.291315	0.665311	0.760181	0.300025	19.8188	0.0717949	0.291315	0.665311	0.760181	0.300025
19.7906	0.0715892	0.291208	0.665841	0.76177	0.301581	19.7906	0.0715892	0.291208	0.665841	0.76177	0.301581
19.7624	0.0713824	0.291102	0.666372	0.763362	0.303147	19.7624	0.0713824	0.291102	0.666372	0.763362	0.303147
19.7342	0.0711765	0.290999	0.666903	0.764955	0.304725	19.7342	0.0711765	0.290999	0.666903	0.764955	0.304725
19.7062	0.0709714	0.290897	0.667435	0.766547	0.306316	19.7062	0.0709714	0.290897	0.667435	0.766547	0.306316
19.6781	0.0707674	0.290793	0.66797	0.768145	0.307919	19.6781	0.0707674	0.290793	0.66797	0.768145	0.307919
19.6501	0.0705627	0.290689	0.668505	0.769746	0.309533	19.6501	0.0705627	0.290689	0.668505	0.769746	0.309533
19.6221	0.0703578	0.290586	0.66904	0.771348	0.311156	19.6221	0.0703578	0.290586	0.66904	0.771348	0.311156
19.5942	0.0701545	0.290485	0.669574	0.772953	0.312794	19.5942	0.0701545	0.290485	0.669574	0.772953	0.312794
19.5663	0.0699504	0.290383	0.670108	0.774558	0.314448	19.5663	0.0699504	0.290383	0.670108	0.774558	0.314448
19.5384	0.0697472	0.290288	0.670643	0.776164	0.316114	19.5384	0.0697472	0.290288	0.670643	0.776164	0.316114
19.5106	0.0695443	0.290198	0.671182	0.777775	0.31779	19.5106	0.0695443	0.290198	0.671182	0.777775	0.31779
19.4828	0.0693412	0.290109	0.671722	0.779383	0.319481	19.4828	0.0693412	0.290109	0.671722	0.779383	0.319481
19.4551	0.0691394	0.290024	0.672265	0.78099	0.321187	19.4551	0.0691394	0.290024	0.672265	0.78099	0.321187
19.4274	0.0689398	0.289939	0.672807	0.782597	0.322908	19.4274	0.0689398	0.289939	0.672807	0.782597	0.322908
19.3998	0.0687419	0.289853	0.67335	0.784207	0.324641	19.3998	0.0687419	0.289853	0.67335	0.784207	0.324641
19.3722	0.0685445	0.289767	0.673893	0.785821	0.326384	19.3722	0.0685445	0.289767	0.673893	0.785821	0.326384
19.3446	0.0683489	0.289684	0.674432	0.787437	0.328142	19.3446	0.0683489	0.289684	0.674432	0.787437	0.328142
19.3171	0.0681549	0.289602	0.674971	0.789055	0.329914	19.3171	0.0681549	0.289602	0.674971	0.789055	0.329914
19.2896	0.0679621	0.28952	0.675518	0.79067	0.331698	19.2896	0.0679621	0.28952	0.675518	0.79067	0.331698
19.2621	0.0677689	0.289439	0.676063	0.792285	0.333495	19.2621	0.0677689	0.289439	0.676063	0.792285	0.333495
19.2347	0.0675753	0.289357	0.676607	0.793904	0.335305	19.2347	0.0675753	0.289357	0.676607	0.793904	0.335305
19.2073	0.0673836	0.289274	0.677154	0.795523	0.337128	19.2073	0.0673836	0.289274	0.677154	0.795523	0.337128
19.18	0.0671925	0.289191	0.6777	0.797142	0.338965	19.18	0.0671925	0.289191	0.6777	0.797142	0.338965
19.1527	0.0670009	0.289109	0.678248	0.798762	0.340816	19.1527	0.0670009	0.289109	0.678248	0.798762	0.340816
19.1255	0.06681	0.289025	0.678795	0.800383	0.34268	19.1255	0.06681	0.289025	0.678795	0.800383	0.34268
19.0983	0.0666195	0.288942	0.679339	0.802003	0.344557	19.0983	0.0666195	0.288942	0.679339	0.802003	0.344557
19.0711	0.0664304	0.288857	0.679884	0.803626	0.346446	19.0711	0.0664304	0.288857	0.679884	0.803626	0.346446
19.0439	0.0662414	0.28877	0.68043	0.805251	0.348347	19.0439	0.0662414	0.28877	0.68043	0.805251	0.348347
19.0169	0.066052	0.288682	0.680977	0.806877	0.350262	19.0169	0.066052	0.288682	0.680977	0.806877	0.350262
18.9898	0.0658631	0.288594	0.681527	0.808502	0.35219	18.9898	0.0658631	0.288594	0.681527	0.808502	0.35219
18.9628	0.0656744	0.288505	0.682078	0.810128	0.35413	18.9628	0.0656744	0.288505	0.682078	0.810128	0.35413
18.9358	0.0654856	0.288414	0.682627	0.811755	0.356084	18.9358	0.0654856	0.288414	0.682627	0.811755	0.356084
18.9088	0.0652978	0.288324	0.683177	0.81338	0.358052	18.9088	0.0652978	0.288324	0.683177	0.81338	0.358052
18.8819	0.0651116	0.288233	0.683728	0.815009	0.360034	18.8819	0.0651116	0.288233	0.683728	0.815009	0.360034
18.8551	0.0649255	0.288142	0.684276	0.816638	0.362033	18.8551	0.0649255	0.288142	0.684276	0.816638	0.362033
18.8282	0.0647414	0.288048	0.684824	0.818268	0.364044	18.8282	0.0647414	0.288048	0.684824	0.818268	0.364044
18.8015	0.0645564	0.287954	0.685371	0.819898	0.36607	18.8015	0.0645564	0.287954	0.685371	0.819898	0.36607
18.7747	0.0643696	0.287861	0.685918	0.821526	0.368109	18.7747	0.0643696	0.287861	0.685918	0.821526	0.368109
18.748	0.064185	0.287766	0.686466	0.823153	0.370161	18.748	0.064185	0.287766	0.686466	0.823153	0.370161
18.7213	0.0640007	0.287671	0.687012	0.82478	0.372226	18.7213	0.0640007	0.287671	0.687012	0.82478	0.372226
18.6947	0.0638153	0.287579	0.687556	0.826409	0.374306	18.6947	0.0638153	0.287579	0.687556	0.826409	0.374306
18.6681	0.0636304	0.287485	0.688095	0.828037	0.376403	18.6681	0.0636304	0.287485	0.688095	0.828037	0.376403
18.6415	0.063444	0.287391	0.688634	0.829665	0.378513	18.6415	0.063444	0.287391	0.688634	0.829665	0.378513
18.615	0.063256	0.287302	0.689174	0.831295	0.380633	18.615	0.063256	0.287302	0.689174	0.831295	0.380633
18.5885	0.0630678	0.287214	0.689712	0.832926	0.382767	18.5885	0.0630678	0.287214	0.689712	0.832926	0.382767
18.562	0.0628789	0.287127	0.690247	0.834556	0.384916	18.562	0.0628789	0.287127	0.690247	0.834556	0.384916
18.5356	0.0626908	0.287042	0.690778	0.836188	0.387078	18.5356	0.0626908	0.287042	0.690778	0.836188	0.387078
18.5092	0.0625032	0.286953	0.691314	0.837823	0.389252	18.5092	0.0625032	0.286953	0.691314	0.837823	0.389252
18.4829	0.0623146	0.28686	0.691852	0.839459	0.391437	18.4829	0.0623146	0.28686	0.691852	0.839459	0.391437
18.4566	0.0621265	0.286763	0.692389	0.841094	0.393634	18.4566	0.0621265	0.286763	0.692389	0.841094	0.393634
18.4303	0.0619377	0.286665	0.692926	0.842731	0.395843	18.4303	0.0619377	0.286665	0.692926	0.842731	0.395843
18.4041	0.0617467	0.286567	0.693463	0.844366	0.398067	18.4041	0.0617467	0.286567	0.693463	0.844366	0.398067
18.3779	0.0615548	0.286466	0.694001	0.846	0.400305	18.3779	0.0615548	0.286466	0.694001	0.846	0.400305
18.3517	0.0613609	0.28636	0.694536	0.847633	0.402557	18.3517	0.0613609	0.28636	0.694536	0.847633	0.402557
18.3256	0.0611654	0.286251	0.69507	0.849266	0.404821	18.3256	0.0611654	0.286251	0.69507	0.849266	0.404821
18.2995	0.0609685	0.28614	0.695602	0.850899	0.4071	18.2995	0.0609685	0.28614	0.695602	0.850899	0.4071
18.2735	0.060771	0.286024	0.69613	0.852533	0.409394	18.2735	0.060771	0.286024	0.69613	0.852533	0.409394
18.2474	0.0605746	0.285903	0.696655	0.854167	0.411702	18.2474	0.0605746	0.285903	0.696655	0.854167	0.411702
18.2215	0.0603795	0.285774	0.697179	0.855803	0.41402	18.2215	0.0603795	0.285774	0.697179	0.855803	0.41402
18.1955	0.0601843	0.285642	0.697699	0.857435	0.416351	18.1955	0.0601843	0.285642	0.697699	0.857435	0.416351
18.1696	0.0599874	0.285507	0.698217	0.859059	0.418696	18.1696	0.0599874	0.285507	0.698217	0.859059	0.418696
18.1437	0.0597892	0.285371	0.698736	0.860678	0.421054	18.1437	0.0597892	0.285371	0.698736	0.860678	0.421054
18.1179	0.0595899	0.285233	0.699251	0.862297	0.423425	18.1179	0.0595899	0.285233	0.699251	0.862297	0.423425
18.0921	0.0593915	0.285094	0.699763	0.863913	0.425809	18.0921	0.0593915	0.285094	0.699763	0.863913	0.425809
18.0663	0.0591958	0.284953	0.700269	0.86553	0.428206	18.0663	0.0591958	0.284953	0.700269	0.86553	0.428206
18.0406	0.0589995	0.284808	0.700769	0.867148	0.430615	18.0406	0.0589995	0.284808	0.700769	0.867148	0.430615
18.0149	0.0588022	0.284662	0.701267	0.868762	0.433038	18.0149	0.0588022	0.284662	0.701267	0.868762	0.433038
17.9892	0.0586048	0.284516	0.701766	0.870369	0.435474	17.9892	0.0586048	0.284516	0.701766	0.870369	0.435474
17.9636	0.0584084	0.284367	0.702262	0.871973	0.437921	17.9636	0.0584084	0.284367	0.702262	0.871973	0.437921
17.938	0.0582119	0.284217	0.702752	0.873572	0.440381	17.938	0.0582119	0.284217	0.702752	0.873572	0.440381
17.9124	0.0580136	0.284066	0.703239	0.87517	0.442852	17.9124	0.0580136	0.284066	0.703239	0.87517	0.442852
17.8869	0.0578161	0.283915	0.703725	0.876768	0.445333	17.8869	0.0578161	0.283915	0.703725	0.876768	0.445333
17.8614	0.0576195	0.283763	0.704209	0.878367	0.447827	17.8614	0.0576195	0.283763	0.704209	0.878367	0.447827
17.836	0.0574216	0.283611	0.704687	0.879967	0.450332	17.836	0.0574216	0.283611	0.704687	0.879967	0.450332
17.8105	0.0572238	0.283456	0.705159	0.881564	0.452849	17.8105	0.0572238	0.283456	0.705159	0.881564	0.452849
17.7851	0.0570272	0.2833	0.705626	0.883162	0.455376	17.7851	0.0570272	0.2833	0.705626	0.883162	0.455376
17.7598	0.0568318	0.283144	0.70609	0.884758	0.457915	17.7598	0.0568318	0.283144	0.70609	0.884758	0.457915
17.7345	0.0566355	0.282985	0.70655	0.886353	0.460466	17.7345	0.0566355	0.282985	0.70655	0.886353	0.460466
17.7092	0.0564391	0.282817	0.707008	0.887946	0.463026	17.7092	0.0564391	0.282817	0.707008	0.887946	0.463026
17.6839	0.0562438	0.282643	0.707463	0.889536	0.465598	17.6839	0.0562438	0.282643	0.707463	0.889536	0.465598
17.6587	0.056047	0.282469	0.707915	0.891121	0.468185	17.6587	0.056047	0.282469	0.707915	0.891121	0.468185
17.6335	0.0558477	0.282291	0.708364	0.892704	0.470783	17.6335	0.0558477	0.282291	0.708364	0.892704	0.470783
17.6084	0.0556476	0.282108	0.708807	0.894284	0.473395	17.6084	0.0556476	0.282108	0.708807	0.894284	0.473395
17.5833	0.0554486	0.281919	0.709245	0.895862	0.476019	17.5833	0.0554486	0.281919	0.709245	0.895862	0.476019
17.5582	0.0552497	0.281724	0.709675	0.897439	0.478653	17.5582	0.0552497	0.281724	0.709675	0.897439	0.478653
17.5331	0.055051	0.281523	0.710098	0.899012	0.4813	17.5331	0.055051	0.281523	0.710098	0.899012	0.4813
17.5081	0.0548528	0.281315	0.710519	0.900577	0.483961	17.5081	0.0548528	0.281315	0.710519	0.900577	0.483961
17.4831	0.0546535	0.281105	0.710936	0.902139	0.486632	17.4831	0.0546535	0.281105	0.710936	0.902139	0.486632
17.4582	0.0544524	0.280892	0.711345	0.903697	0.489315	17.4582	0.0544524	0.280892	0.711345	0.903697	0.489315
17.4332	0.054251	0.280674	0.711744	0.905249	0.492012	17.4332	0.054251	0.280674	0.711744	0.905249	0.492012
17.4084	0.0540499	0.280455	0.712133	0.906797	0.49472	17.4084	0.0540499	0.280455	0.712133	0.906797	0.49472
17.3835	0.0538494	0.280233	0.712515	0.908334	0.497436	17.3835	0.0538494	0.280233	0.712515	0.908334	0.497436
17.3587	0.0536474	0.280006	0.712889	0.909864	0.500162	17.3587	0.0536474	0.280006	0.712889	0.909864	0.500162
17.3339	0.0534427	0.279773	0.713258	0.911389	0.502898	17.3339	0.0534427	0.279773	0.713258	0.911389	0.502898
17.3091	0.0532381	0.279533	0.713619	0.912911	0.505646	17.3091	0.0532381	0.279533	0.713619	0.912911	0.505646
17.2844	0.0530329	0.279292	0.713969	0.914427	0.508404	17.2844	0.0530329	0.279292	0.713969	0.914427	0.508404
17.2597	0.0528262	0.279048	0.714308	0.915937	0.511172	17.2597	0.0528262	0.279048	0.714308	0.915937	0.511172
17.2351	0.0526189	0.2788	0.71464	0.917445	0.513951	17.2351	0.0526189	0.2788	0.71464	0.917445	0.513951
17.2104	0.0524112	0.278551	0.714966	0.91895	0.516741	17.2104	0.0524112	0.278551	0.714966	0.91895	0.516741
17.1858	0.052204	0.2783	0.715284	0.920452	0.519537	17.1858	0.052204	0.2783	0.715284	0.920452	0.519537
17.1613	0.0519978	0.278046	0.715595	0.921949	0.522341	17.1613	0.0519978	0.278046	0.715595	0.921949	0.522341
17.1367	0.0517916	0.27779	0.715897	0.923439	0.525158	17.1367	0.0517916	0.27779	0.715897	0.923439	0.525158
17.1122	0.0515854	0.277532	0.716186	0.924926	0.527985	17.1122	0.0515854	0.277532	0.716186	0.924926	0.527985
17.0878	0.0513782	0.277267	0.716465	0.92641	0.530823	17.0878	0.0513782	0.277267	0.716465	0.92641	0.530823
17.0633	0.0511715	0.276996	0.716736	0.927891	0.533672	17.0633	0.0511715	0.276996	0.716736	0.927891	0.533672
17.0389	0.0509664	0.276723	0.717001	0.929366	0.536529	17.0389	0.0509664	0.276723	0.717001	0.929366	0.536529
17.0146	0.0507624	0.276441	0.717257	0.930829	0.539398	17.0146	0.0507624	0.276441	0.717257	0.930829	0.539398
16.9902	0.0505563	0.276151	0.717507	0.932285	0.542278	16.9902	0.0505563	0.276151	0.717507	0.932285	0.542278
16.9659	0.0503473	0.275852	0.717744	0.933735	0.545168	16.9659	0.0503473	0.275852	0.717744	0.933735	0.545168
16.9416	0.0501374	0.275544	0.717968	0.935175	0.548069	16.9416	0.0501374	0.275544	0.717968	0.935175	0.548069
16.9174	0.0499271	0.275229	0.718184	0.936606	0.550979	16.9174	0.0499271	0.275229	0.718184	0.936606	0.550979
16.8932	0.0497161	0.274908	0.718393	0.938031	0.553897	16.8932	0.0497161	0.274908	0.718393	0.938031	0.553897
16.869	0.0495042	0.274581	0.718592	0.939449	0.556822	16.869	0.0495042	0.274581	0.718592	0.939449	0.556822
16.8448	0.0492924	0.274251	0.71878	0.940853	0.559754	16.8448	0.0492924	0.274251	0.71878	0.940853	0.559754
16.8207	0.0490803	0.273913	0.718961	0.942245	0.562695	16.8207	0.0490803	0.273913	0.718961	0.942245	0.562695
16.7966	0.0488677	0.27357	0.719131	0.943625	0.565643	16.7966	0.0488677	0.27357	0.719131	0.943625	0.565643
16.7726	0.0486561	0.273222	0.719291	0.944997	0.5686	16.7726	0.0486561	0.273222	0.719291	0.944997	0.5686
16.7485	0.0484456	0.272868	0.719436	0.946358	0.571568	16.7485	0.0484456	0.272868	0.719436	0.946358	0.571568
16.7245	0.0482347	0.272509	0.719572	0.947707	0.574544	16.7245	0.0482347	0.272509	0.719572	0.947707	0.574544
16.7006	0.0480225	0.272142	0.719699	0.949042	0.577527	16.7006	0.0480225	0.272142	0.719699	0.949042	0.577527
16.6766	0.0478101	0.27177	0.71981	0.950369	0.580519	16.6766	0.0478101	0.27177	0.71981	0.950369	0.580519
16.6527	0.047598	0.271393	0.719906	0.951688	0.58352	16.6527	0.047598	0.271393	0.719906	0.951688	0.58352
16.6288	0.0473846	0.271009	0.719988	0.952996	0.586528	16.6288	0.0473846	0.271009	0.719988	0.952996	0.586528
16.605	0.0471672	0.270617	0.720055	0.954292	0.589543	16.605	0.0471672	0.270617	0.720055	0.954292	0.589543
16.5812	0.0469486	0.27022	0.720109	0.95558	0.592564	16.5812	0.0469486	0.27022	0.720109	0.95558	0.592564
16.5574	0.046731	0.26982	0.72015	0.956855	0.595592	16.5574	0.046731	0.26982	0.72015	0.956855	0.595592
16.5336	0.0465133	0.269416	0.720177	0.958116	0.598626	16.5336	0.0465133	0.269416	0.720177	0.958116	0.598626
16.5099	0.0462957	0.269005	0.720189	0.959365	0.601666	16.5099	0.0462957	0.269005	0.720189	0.959365	0.601666
16.4862	0.0460807	0.268587	0.720187	0.960604	0.604716	16.4862	0.0460807	0.268587	0.720187	0.960604	0.604716
16.4625	0.0458663	0.268161	0.720172	0.961832	0.607775	16.4625	0.0458663	0.268161	0.720172	0.961832	0.607775
16.4389	0.0456506	0.267729	0.720146	0.963044	0.610841	16.4389	0.0456506	0.267729	0.720146	0.963044	0.610841
16.4153	0.0454373	0.267292	0.720102	0.964243	0.613913	16.4153	0.0454373	0.267292	0.720102	0.964243	0.613913
16.3917	0.0452237	0.266847	0.720041	0.965431	0.616993	16.3917	0.0452237	0.266847	0.720041	0.965431	0.616993
16.3681	0.045007	0.266395	0.719968	0.966603	0.62008	16.3681	0.045007	0.266395	0.719968	0.966603	0.62008
16.3446	0.0447892	0.265933	0.719881	0.967762	0.623176	16.3446	0.0447892	0.265933	0.719881	0.967762	0.623176
16.3211	0.0445707	0.265464	0.71978	0.968909	0.626282	16.3211	0.0445707	0.265464	0.71978	0.968909	0.626282
16.2977	0.0443499	0.264988	0.719664	0.970041	0.629396	16.2977	0.0443499	0.264988	0.719664	0.970041	0.629396
16.2742	0.0441272	0.264502	0.719532	0.971156	0.632515	16.2742	0.0441272	0.264502	0.719532	0.971156	0.632515
16.2508	0.0439055	0.264011	0.719387	0.972258	0.635642	16.2508	0.0439055	0.264011	0.719387	0.972258	0.635642
16.2275	0.0436854	0.263515	0.719227	0.973346	0.638775	16.2275	0.0436854	0.263515	0.719227	0.973346	0.638775
16.2041	0.0434648	0.263012	0.71905	0.974417	0.641913	16.2041	0.0434648	0.263012	0.71905	0.974417	0.641913
16.1808	0.043244	0.262503	0.718858	0.97547	0.645056	16.1808	0.043244	0.262503	0.718858	0.97547	0.645056
16.1575	0.0430245	0.261987	0.71865	0.976499	0.648205	16.1575	0.0430245	0.261987	0.71865	0.976499	0.648205
16.1342	0.0428057	0.261464	0.718424	0.977511	0.65136	16.1342	0.0428057	0.261464	0.718424	0.977511	0.65136
16.111	0.0425855	0.260938	0.71818	0.978506	0.654522	16.111	0.0425855	0.260938	0.71818	0.978506	0.654522
16.0878	0.0423655	0.260406	0.717919	0.979477	0.657688	16.0878	0.0423655	0.260406	0.717919	0.979477	0.657688
16.0646	0.0421467	0.259865	0.71764	0.980428	0.660857	16.0646	0.0421467	0.259865	0.71764	0.980428	0.660857
16.0415	0.0419289	0.259318	0.717345	0.981359	0.664032	16.0415	0.0419289	0.259318	0.717345	0.981359	0.664032
16.0184	0.0417127	0.258765	0.717028	0.98227	0.667213	16.0184	0.0417127	0.258765	0.717028	0.98227	0.667213
15.9953	0.0414973	0.258203	0.716691	0.983161	0.670398	15.9953	0.0414973	0.258203	0.716691	0.983161	0.670398
15.9722	0.0412812	0.257635	0.716336	0.984033	0.673585	15.9722	0.0412812	0.257635	0.716336	0.984033	0.673585
15.9492	0.0410641	0.257062	0.715959	0.984887	0.676775	15.9492	0.0410641	0.257062	0.715959	0.984887	0.676775
15.9262	0.040848	0.256484	0.715559	0.985721	0.679969	15.9262	0.040848	0.256484	0.715559	0.985721	0.679969
15.9032	0.0406326	0.2559	0.715136	0.986535	0.683168	15.9032	0.0406326	0.2559	0.715136	0.986535	0.683168
15.8803	0.0404176	0.25531	0.714696	0.987331	0.686371	15.8803	0.0404176	0.25531	0.714696	0.987331	0.686371
15.8573	0.0402028	0.254713	0.714237	0.988105	0.689581	15.8573	0.0402028	0.254713	0.714237	0.988105	0.689581
15.8344	0.0399874	0.254109	0.713756	0.988859	0.692796	15.8344	0.0399874	0.254109	0.713756	0.988859	0.692796
15.8116	0.0397719	0.253499	0.713257	0.989594	0.696013	15.8116	0.0397719	0.253499	0.713257	0.989594	0.696013
15.7887	0.0395564	0.252882	0.71274	0.990308	0.699231	15.7887	0.0395564	0.252882	0.71274	0.990308	0.699231
15.7659	0.0393379	0.252259	0.712204	0.991001	0.702451	15.7659	0.0393379	0.252259	0.712204	0.991001	0.702451
15.7432	0.0391178	0.25163	0.711651	0.991672	0.705676	15.7432	0.0391178	0.25163	0.711651	0.991672	0.705676
15.7204	0.0388991	0.250994	0.711081	0.99232	0.708903	15.7204	0.0388991	0.250994	0.711081	0.99232	0.708903
15.6977	0.0386815	0.250351	0.710489	0.992943	0.712132	15.6977	0.0386815	0.250351	0.710489	0.992943	0.712132
15.675	0.038464	0.249701	0.709877	0.993542	0.715364	15.675	0.038464	0.249701	0.709877	0.993542	0.715364
15.6523	0.0382456	0.249046	0.709248	0.994118	0.718602	15.6523	0.0382456	0.249046	0.709248	0.994118	0.718602
15.6297	0.0380281	0.248384	0.708597	0.994674	0.721842	15.6297	0.0380281	0.248384	0.708597	0.994674	0.721842
15.607	0.0378109	0.247715	0.707925	0.99521	0.725084	15.607	0.0378109	0.247715	0.707925	0.99521	0.725084
15.5844	0.0375941	0.247038	0.707232	0.995719	0.728328	15.5844	0.0375941	0.247038	0.707232	0.995719	0.728328
15.5619	0.0373786	0.246352	0.706516	0.9962	0.731573	15.5619	0.0373786	0.246352	0.706516	0.9962	0.731573
15.5393	0.0371627	0.24566	0.705778	0.996656	0.734818	15.5393	0.0371627	0.24566	0.705778	0.996656	0.734818
15.5168	0.0369453	0.244963	0.705021	0.997084	0.738063	15.5168	0.0369453	0.244963	0.705021	0.997084	0.738063
15.4944	0.0367296	0.244259	0.704246	0.997479	0.741305	15.4944	0.0367296	0.244259	0.704246	0.997479	0.741305
15.4719	0.0365176	0.243547	0.703449	0.997848	0.744547	15.4719	0.0365176	0.243547	0.703449	0.997848	0.744547
15.4495	0.036308	0.242828	0.702626	0.998187	0.747786	15.4495	0.036308	0.242828	0.702626	0.998187	0.747786
15.4271	0.0360982	0.242102	0.701781	0.998494	0.751021	15.4271	0.0360982	0.242102	0.701781	0.998494	0.751021
15.4047	0.0358879	0.241372	0.700917	0.998773	0.754253	15.4047	0.0358879	0.241372	0.700917	0.998773	0.754253
15.3823	0.0356796	0.240637	0.700029	0.999026	0.757482	15.3823	0.0356796	0.240637	0.700029	0.999026	0.757482
15.36	0.0354711	0.239891	0.699111	0.999251	0.760708	15.36	0.0354711	0.239891	0.699111	0.999251	0.760708
15.3377	0.0352621	0.239136	0.698167	0.999446	0.763929	15.3377	0.0352621	0.239136	0.698167	0.999446	0.763929
15.3155	0.0350537	0.238375	0.6972	0.999613	0.767147	15.3155	0.0350537	0.238375	0.6972	0.999613	0.767147
15.2932	0.0348452	0.23761	0.696209	0.99975	0.770366	15.2932	0.0348452	0.23761	0.696209	0.99975	0.770366
15.271	0.034639	0.236839	0.695197	0.999859	0.773583	15.271	0.034639	0.236839	0.695197	0.999859	0.773583
15.2488	0.0344354	0.236061	0.694164	0.99994	0.776796	15.2488	0.0344354	0.236061	0.694164	0.99994	0.776796
15.2266	0.0342326	0.235277	0.693109	0.999988	0.780005	15.2266	0.0342326	0.235277	0.693109	0.999988	0.780005
15.2045	0.0340299	0.234486	0.692029	1	0.783211	15.2045	0.0340299	0.234486	0.692029	1	0.783211
15.1824	0.0338277	0.233686	0.690926	0.999985	0.786412	15.1824	0.0338277	0.233686	0.690926	0.999985	0.786412
15.1603	0.033627	0.23288	0.689802	0.999941	0.789606	15.1603	0.033627	0.23288	0.689802	0.999941	0.789606
15.1382	0.0334266	0.232067	0.688654	0.999864	0.792797	15.1382	0.0334266	0.232067	0.688654	0.999864	0.792797
15.1162	0.0332267	0.231246	0.687485	0.999755	0.795983	15.1162	0.0332267	0.231246	0.687485	0.999755	0.795983
15.0942	0.0330292	0.230419	0.686294	0.999615	0.799164	15.0942	0.0330292	0.230419	0.686294	0.999615	0.799164
15.0722	0.0328323	0.229586	0.685082	0.999445	0.80234	15.0722	0.0328323	0.229586	0.685082	0.999445	0.80234
15.0502	0.0326318	0.228748	0.683851	0.999242	0.80551	15.0502	0.0326318	0.228748	0.683851	0.999242	0.80551
15.0283	0.0324306	0.227903	0.6826	0.999006	0.808676	15.0283	0.0324306	0.227903	0.6826	0.999006	0.808676
15.0064	0.0322302	0.227052	0.681326	0.998738	0.811835	15.0064	0.0322302	0.227052	0.681326	0.998738	0.811835
14.9845	0.0320286	0.226194	0.680027	0.998434	0.815007	14.9845	0.0320286	0.226194	0.680027	0.998434	0.815007
14.9627	0.0318258	0.225333	0.678705	0.998098	0.818198	14.9627	0.0318258	0.225333	0.678705	0.998098	0.818198
14.9408	0.0316249	0.224466	0.677358	0.997728	0.821378	14.9408	0.0316249	0.224466	0.677358	0.997728	0.821378
14.919	0.0314252	0.223592	0.675984	0.997325	0.824533	14.919	0.0314252	0.223592	0.675984	0.997325	0.824533
14.8972	0.0312258	0.222714	0.674586	0.996886	0.827685	14.8972	0.0312258	0.222714	0.674586	0.996886	0.827685
14.8755	0.0310281	0.221833	0.673159	0.996409	0.830844	14.8755	0.0310281	0.221833	0.673159	0.996409	0.830844
14.8538	0.0308295	0.220943	0.671711	0.995896	0.833994	14.8538	0.0308295	0.220943	0.671711	0.995896	0.833994
14.8321	0.0306297	0.220044	0.670239	0.995346	0.837129	14.8321	0.0306297	0.220044	0.670239	0.995346	0.837129
14.8104	0.0304296	0.219141	0.668743	0.994754	0.840249	14.8104	0.0304296	0.219141	0.668743	0.994754	0.840249
14.7887	0.0302338	0.218232	0.66722	0.994124	0.843353	14.7887	0.0302338	0.218232	0.66722	0.994124	0.843353
14.7671	0.030042	0.217317	0.665668	0.993457	0.846442	14.7671	0.030042	0.217317	0.665668	0.993457	0.846442
14.7455	0.0298525	0.2164	0.664089	0.992755	0.849514	14.7455	0.0298525	0.2164	0.664089	0.992755	0.849514
14.7239	0.0296658	0.215478	0.662482	0.992017	0.852569	14.7239	0.0296658	0.215478	0.662482	0.992017	0.852569
14.7023	0.0294804	0.214547	0.66085	0.991242	0.855607	14.7023	0.0294804	0.214547	0.66085	0.991242	0.855607
14.6808	0.0292955	0.213611	0.659192	0.990428	0.858631	14.6808	0.0292955	0.213611	0.659192	0.990428	0.858631
14.6593	0.0291128	0.212669	0.657512	0.989581	0.861639	14.6593	0.0291128	0.212669	0.657512	0.989581	0.861639
14.6378	0.0289317	0.211724	0.655811	0.988699	0.864629	14.6378	0.0289317	0.211724	0.655811	0.988699	0.864629
14.6164	0.0287511	0.210775	0.654089	0.98778	0.867604	14.6164	0.0287511	0.210775	0.654089	0.98778	0.867604
14.5949	0.0285706	0.209822	0.652345	0.986826	0.870563	14.5949	0.0285706	0.209822	0.652345	0.986826	0.870563
14.5735	0.0283904	0.208864	0.650579	0.985836	0.873506	14.5735	0.0283904	0.208864	0.650579	0.985836	0.873506
14.5521	0.0282116	0.207898	0.64879	0.984805	0.876431	14.5521	0.0282116	0.207898	0.64879	0.984805	0.876431
14.5308	0.0280338	0.206927	0.646977	0.983733	0.879335	14.5308	0.0280338	0.206927	0.646977	0.983733	0.879335
14.5095	0.0278564	0.20595	0.645143	0.982624	0.882218	14.5095	0.0278564	0.20595	0.645143	0.982624	0.882218
14.4881	0.0276766	0.204971	0.643289	0.981478	0.885082	14.4881	0.0276766	0.204971	0.643289	0.981478	0.885082
14.4669	0.0274963	0.203989	0.641416	0.980292	0.887929	14.4669	0.0274963	0.203989	0.641416	0.980292	0.887929
14.4456	0.0273156	0.203001	0.639521	0.979072	0.890755	14.4456	0.0273156	0.203001	0.639521	0.979072	0.890755
14.4243	0.0271332	0.20201	0.637603	0.977811	0.893557	14.4243	0.0271332	0.20201	0.637603	0.977811	0.893557
14.4031	0.0269503	0.201016	0.635661	0.976509	0.896337	14.4031	0.0269503	0.201016	0.635661	0.976509	0.896337
14.3819	0.0267683	0.200018	0.6337	0.975169	0.899094	14.3819	0.0267683	0.200018	0.6337	0.975169	0.899094
14.3608	0.026588	0.199017	0.631721	0.973788	0.901824	14.3608	0.026588	0.199017	0.631721	0.973788	0.901824
14.3396	0.0264094	0.198011	0.629724	0.972366	0.904527	14.3396	0.0264094	0.198011	0.629724	0.972366	0.904527
14.3185	0.0262317	0.197	0.6277	0.970906	0.907205	14.3185	0.0262317	0.197	0.6277	0.970906	0.907205
14.2974	0.0260553	0.195986	0.625651	0.969405	0.909859	14.2974	0.0260553	0.195986	0.625651	0.969405	0.909859
14.2763	0.0258804	0.194969	0.623581	0.967858	0.912488	14.2763	0.0258804	0.194969	0.623581	0.967858	0.912488
14.2553	0.0257057	0.193948	0.621487	0.966266	0.915089	14.2553	0.0257057	0.193948	0.621487	0.966266	0.915089
14.2343	0.0255315	0.19292	0.619369	0.964634	0.917664	14.2343	0.0255315	0.19292	0.619369	0.964634	0.917664
14.2133	0.0253583	0.191884	0.617229	0.962962	0.92021	14.2133	0.0253583	0.191884	0.617229	0.962962	0.92021
14.1923	0.0251858	0.190847	0.615066	0.961248	0.922728	14.1923	0.0251858	0.190847	0.615066	0.961248	0.922728
14.1713	0.0250117	0.189809	0.612882	0.959496	0.925219	14.1713	0.0250117	0.189809	0.612882	0.959496	0.925219
14.1504	0.0248361	0.188765	0.610681	0.957703	0.927677	14.1504	0.0248361	0.188765	0.610681	0.957703	0.927677
14.1295	0.0246631	0.187716	0.608458	0.95587	0.930103	14.1295	0.0246631	0.187716	0.608458	0.95587	0.930103
14.1086	0.0244941	0.186666	0.606211	0.953999	0.932501	14.1086	0.0244941	0.186666	0.606211	0.953999	0.932501
14.0877	0.0243266	0.185613	0.603944	0.952092	0.934865	14.0877	0.0243266	0.185613	0.603944	0.952092	0.934865
14.0669	0.0241581	0.184557	0.601659	0.950149	0.937195	14.0669	0.0241581	0.184557	0.601659	0.950149	0.937195
14.0461	0.0239912	0.1835	0.599355	0.948174	0.939493	14.0461	0.0239912	0.1835	0.599355	0.948174	0.939493
14.0253	0.0238273	0.182437	0.59703	0.946164	0.941762	14.0253	0.0238273	0.182437	0.59703	0.946164	0.941762
14.0045	0.0236663	0.181371	0.594685	0.944114	0.943999	14.0045	0.0236663	0.181371	0.594685	0.944114	0.943999
13.9838	0.0235078	0.180305	0.592321	0.942023	0.946199	13.9838	0.0235078	0.180305	0.592321	0.942023	0.946199
13.9631	0.0233507	0.179233	0.589945	0.939894	0.948365	13.9631	0.0233507	0.179233	0.589945	0.939894	0.948365
13.9424	0.0231929	0.178158	0.587551	0.937729	0.950496	13.9424	0.0231929	0.178158	0.587551	0.937729	0.950496
13.9217	0.023035	0.177079	0.585134	0.935525	0.952589	13.9217	0.023035	0.177079	0.585134	0.935525	0.952589
13.901	0.0228767	0.175999	0.582699	0.933285	0.954645	13.901	0.0228767	0.175999	0.582699	0.933285	0.954645
13.8804	0.0227164	0.174916	0.580251	0.931005	0.956664	13.8804	0.0227164	0.174916	0.580251	0.931005	0.956664
13.8598	0.0225549	0.173831	0.577788	0.928688	0.958645	13.8598	0.0225549	0.173831	0.577788	0.928688	0.958645
13.8392	0.0223929	0.172743	0.575309	0.926333	0.96059	13.8392	0.0223929	0.172743	0.575309	0.926333	0.96059
13.8186	0.0222328	0.17165	0.572814	0.923942	0.962497	13.8186	0.0222328	0.17165	0.572814	0.923942	0.962497
13.7981	0.0220736	0.170555	0.570302	0.921513	0.964363	13.7981	0.0220736	0.170555	0.570302	0.921513	0.964363
13.7776	0.0219151	0.169456	0.567775	0.919044	0.96619	13.7776	0.0219151	0.169456	0.567775	0.919044	0.96619
13.7571	0.0217572	0.168354	0.565231	0.916537	0.967977	13.7571	0.0217572	0.168354	0.565231	0.916537	0.967977
13.7366	0.021601	0.167251	0.562671	0.913989	0.969723	13.7366	0.021601	0.167251	0.562671	0.913989	0.969723
13.7162	0.0214462	0.166146	0.560096	0.911404	0.971428	13.7162	0.0214462	0.166146	0.560096	0.911404	0.971428
13.6957	0.0212914	0.16504	0.557505	0.908782	0.973089	13.6957	0.0212914	0.16504	0.557505	0.908782	0.973089
13.6753	0.0211379	0.163933	0.554899	0.90612	0.974703	13.6753	0.0211379	0.163933	0.554899	0.90612	0.974703
13.6549	0.0209852	0.162824	0.552281	0.90342	0.976272	13.6549	0.0209852	0.162824	0.552281	0.90342	0.976272
13.6346	0.0208334	0.161712	0.549648	0.900684	0.977796	13.6346	0.0208334	0.161712	0.549648	0.900684	0.977796
13.6142	0.0206831	0.1606	0.546999	0.897914	0.979274	13.6142	0.0206831	0.1606	0.546999	0.897914	0.979274
13.5939	0.0205343	0.159489	0.544336	0.895109	0.980703	13.5939	0.0205343	0.159489	0.544336	0.895109	0.980703
13.5736	0.0203871	0.158379	0.541662	0.892264	0.982082	13.5736	0.0203871	0.158379	0.541662	0.892264	0.982082
13.5533	0.0202417	0.157268	0.538973	0.889384	0.983411	13.5533	0.0202417	0.157268	0.538973	0.889384	0.983411
13.5331	0.0200975	0.156158	0.536269	0.886473	0.984693	13.5331	0.0200975	0.156158	0.536269	0.886473	0.984693
13.5129	0.0199547	0.155045	0.533555	0.88353	0.985926	13.5129	0.0199547	0.155045	0.533555	0.88353	0.985926
13.4927	0.0198127	0.153929	0.530831	0.880556	0.98711	13.4927	0.0198127	0.153929	0.530831	0.880556	0.98711
13.4725	0.0196702	0.152812	0.528095	0.877548	0.988248	13.4725	0.0196702	0.152812	0.528095	0.877548	0.988248
13.4523	0.0195273	0.151696	0.525346	0.874504	0.989334	13.4523	0.0195273	0.151696	0.525346	0.874504	0.989334
13.4322	0.0193854	0.150582	0.522587	0.871429	0.99037	13.4322	0.0193854	0.150582	0.522587	0.871429	0.99037
13.412	0.0192452	0.149468	0.519818	0.868323	0.991359	13.412	0.0192452	0.149468	0.519818	0.868323	0.991359
13.3919	0.0191056	0.148352	0.517038	0.865186	0.992297	13.3919	0.0191056	0.148352	0.517038	0.865186	0.992297
13.3719	0.018969	0.147236	0.514248	0.862016	0.99318	13.3719	0.018969	0.147236	0.514248	0.862016	0.99318
13.3518	0.0188319	0.14612	0.511448	0.858813	0.994012	13.3518	0.0188319	0.14612	0.511448	0.858813	0.994012
13.3318	0.0186926	0.145006	0.508638	0.85558	0.994793	13.3318	0.0186926	0.145006	0.508638	0.85558	0.994793
13.3118	0.0185542	0.143894	0.505818	0.852315	0.99552	13.3118	0.0185542	0.143894	0.505818	0.852315	0.99552
13.2918	0.0184166	0.142783	0.50299	0.849021	0.996193	13.2918	0.0184166	0.142783	0.50299	0.849021	0.996193
13.2718	0.0182829	0.141669	0.500153	0.845694	0.996815	13.2718	0.0182829	0.141669	0.500153	0.845694	0.996815
13.2518	0.0181502	0.140557	0.497307	0.842333	0.997385	13.2518	0.0181502	0.140557	0.497307	0.842333	0.997385
13.2319	0.0180163	0.139448	0.494455	0.838941	0.997902	13.2319	0.0180163	0.139448	0.494455	0.838941	0.997902
13.212	0.0178851	0.138342	0.491595	0.835518	0.998362	13.212	0.0178851	0.138342	0.491595	0.835518	0.998362
13.1921	0.0177566	0.137234	0.488725	0.832069	0.998764	13.1921	0.0177566	0.137234	0.488725	0.832069	0.998764
13.1723	0.0176278	0.136127	0.48585	0.828593	0.999111	13.1723	0.0176278	0.136127	0.48585	0.828593	0.999111
13.1524	0.0175002	0.135021	0.482969	0.825088	0.999402	13.1524	0.0175002	0.135021	0.482969	0.825088	0.999402
13.1326	0.0173752	0.133916	0.480081	0.821558	0.999637	13.1326	0.0173752	0.133916	0.480081	0.821558	0.999637
13.1128	0.0172495	0.132814	0.477185	0.818004	0.999816	13.1128	0.0172495	0.132814	0.477185	0.818004	0.999816
13.093	0.0171238	0.131714	0.474282	0.814424	0.999937	13.093	0.0171238	0.131714	0.474282	0.814424	0.999937
13.0733	0.0170015	0.130612	0.471373	0.810818	0.999999	13.0733	0.0170015	0.130612	0.471373	0.810818	0.999999
13.0535	0.0168805	0.12951	0.46846	0.807184	1	13.0535	0.0168805	0.12951	0.46846	0.807184	1
13.0338	0.0167599	0.128412	0.465544	0.803524	0.999946	13.0338	0.0167599	0.128412	0.465544	0.803524	0.999946
13.0141	0.0166393	0.127317	0.462626	0.799843	0.99983	13.0141	0.0166393	0.127317	0.462626	0.799843	0.99983
12.9944	0.01652	0.126226	0.459704	0.796142	0.999654	12.9944	0.01652	0.126226	0.459704	0.796142	0.999654
12.9748	0.0164028	0.125137	0.456775	0.792419	0.999418	12.9748	0.0164028	0.125137	0.456775	0.792419	0.999418
12.9552	0.0162876	0.124053	0.453841	0.788671	0.999121	12.9552	0.0162876	0.124053	0.453841	0.788671	0.999121
12.9355	0.0161732	0.122973	0.450904	0.7849	0.998766	12.9355	0.0161732	0.122973	0.450904	0.7849	0.998766
12.9159	0.0160572	0.121897	0.447961	0.781111	0.998355	12.9159	0.0160572	0.121897	0.447961	0.781111	0.998355
12.8964	0.0159399	0.120822	0.445016	0.7773	0.997886	12.8964	0.0159399	0.120822	0.445016	0.7773	0.997886
12.8768	0.0158236	0.11975	0.442069	0.773468	0.997356	12.8768	0.0158236	0.11975	0.442069	0.773468	0.997356
12.8573	0.0157088	0.118679	0.439119	0.769617	0.996771	12.8573	0.0157088	0.118679	0.439119	0.769617	0.996771
12.8378	0.0155953	0.117611	0.436168	0.765749	0.996129	12.8378	0.0155953	0.117611	0.436168	0.765749	0.996129
12.8183	0.0154818	0.116548	0.433221	0.761862	0.995429	12.8183	0.0154818	0.116548	0.433221	0.761862	0.995429
12.7988	0.0153698	0.115489	0.430275	0.757957	0.994668	12.7988	0.0153698	0.115489	0.430275	0.757957	0.994668
12.7794	0.01526	0.114432	0.427325	0.754031	0.993848	12.7794	0.01526	0.114432	0.427325	0.754031	0.993848
12.76	0.015151	0.113382	0.424374	0.750085	0.992971	12.76	0.015151	0.113382	0.424374	0.750085	0.992971
12.7405	0.0150423	0.112336	0.42142	0.74612	0.992033	12.7405	0.0150423	0.112336	0.42142	0.74612	0.992033
12.7212	0.0149325	0.111291	0.418467	0.742137	0.991036	12.7212	0.0149325	0.111291	0.418467	0.742137	0.991036
12.7018	0.014823	0.110247	0.415514	0.738137	0.989982	12.7018	0.014823	0.110247	0.415514	0.738137	0.989982
12.6824	0.0147159	0.109208	0.412563	0.734122	0.988871	12.6824	0.0147159	0.109208	0.412563	0.734122	0.988871
12.6631	0.0146107	0.108173	0.409613	0.730092	0.9877	12.6631	0.0146107	0.108173	0.409613	0.730092	0.9877
12.6438	0.0145061	0.107139	0.406665	0.726047	0.986467	12.6438	0.0145061	0.107139	0.406665	0.726047	0.986467
12.6245	0.0144005	0.10611	0.403721	0.721988	0.985176	12.6245	0.0144005	0.10611	0.403721	0.721988	0.985176
12.6053	0.0142919	0.105085	0.400779	0.717917	0.983826	12.6053	0.0142919	0.105085	0.400779	0.717917	0.983826
12.586	0.0141832	0.104064	0.39784	0.713836	0.982418	12.586	0.0141832	0.104064	0.39784	0.713836	0.982418
12.5668	0.014078	0.103046	0.394906	0.709742	0.98095	12.5668	0.014078	0.103046	0.394906	0.709742	0.98095
12.5476	0.013976	0.102032	0.391973	0.705632	0.979425	12.5476	0.013976	0.102032	0.391973	0.705632	0.979425
12.5284	0.0138761	0.10102	0.38904	0.701514	0.977839	12.5284	0.0138761	0.10102	0.38904	0.701514	0.977839
12.5092	0.0137769	0.100007	0.386111	0.697386	0.976193	12.5092	0.0137769	0.100007	0.386111	0.697386	0.976193
12.4901	0.0136785	0.098996	0.383187	0.693247	0.974487	12.4901	0.0136785	0.098996	0.383187	0.693247	0.974487
12.471	0.0135808	0.097992	0.38027	0.689098	0.972722	12.471	0.0135808	0.097992	0.38027	0.689098	0.972722
12.4519	0.0134839	0.0969927	0.377358	0.684942	0.970902	12.4519	0.0134839	0.0969927	0.377358	0.684942	0.970902
12.4328	0.013387	0.0959988	0.374448	0.680778	0.969024	12.4328	0.013387	0.0959988	0.374448	0.680778	0.969024
12.4137	0.0132898	0.0950102	0.371544	0.676607	0.967091	12.4137	0.0132898	0.0950102	0.371544	0.676607	0.967091
12.3947	0.0131924	0.0940298	0.368648	0.672426	0.965105	12.3947	0.0131924	0.0940298	0.368648	0.672426	0.965105
12.3756	0.0130961	0.093054	0.365757	0.668236	0.963065	12.3756	0.0130961	0.093054	0.365757	0.668236	0.963065
12.3566	0.013001	0.092079	0.362874	0.66404	0.96097	12.3566	0.013001	0.092079	0.362874	0.66404	0.96097
12.3376	0.012905	0.0911082	0.359996	0.659839	0.958817	12.3376	0.012905	0.0911082	0.359996	0.659839	0.958817
12.3187	0.0128091	0.0901448	0.357123	0.655631	0.95661	12.3187	0.0128091	0.0901448	0.357123	0.655631	0.95661
12.2997	0.0127139	0.0891886	0.35426	0.651417	0.95435	12.2997	0.0127139	0.0891886	0.35426	0.651417	0.95435
12.2808	0.0126194	0.0882356	0.351405	0.6472	0.952038	12.2808	0.0126194	0.0882356	0.351405	0.6472	0.952038
12.2619	0.0125249	0.0872899	0.348556	0.642978	0.949672	12.2619	0.0125249	0.0872899	0.348556	0.642978	0.949672
12.243	0.0124302	0.0863498	0.345716	0.638754	0.947252	12.243	0.0124302	0.0863498	0.345716	0.638754	0.947252
12.2241	0.0123366	0.0854142	0.342881	0.634528	0.944782	12.2241	0.0123366	0.0854142	0.342881	0.634528	0.944782
12.2053	0.0122436	0.084487	0.340047	0.630299	0.942261	12.2053	0.0122436	0.084487	0.340047	0.630299	0.942261
12.1864	0.0121531	0.0835659	0.337222	0.626069	0.939687	12.1864	0.0121531	0.0835659	0.337222	0.626069	0.939687
12.1676	0.0120663	0.0826505	0.334406	0.621838	0.937059	12.1676	0.0120663	0.0826505	0.334406	0.621838	0.937059
12.1488	0.0119798	0.0817391	0.331596	0.617605	0.934373	12.1488	0.0119798	0.0817391	0.331596	0.617605	0.934373
12.1301	0.0118926	0.080835	0.328793	0.613372	0.931611	12.1301	0.0118926	0.080835	0.328793	0.613372	0.931611
12.1113	0.0118061	0.0799379	0.325996	0.609139	0.928776	12.1113	0.0118061	0.0799379	0.325996	0.609139	0.928776
12.0926	0.0117208	0.0790421	0.323209	0.604906	0.925884	12.0926	0.0117208	0.0790421	0.323209	0.604906	0.925884
12.0739	0.011636	0.0781523	0.320428	0.600673	0.922946	12.0739	0.011636	0.0781523	0.320428	0.600673	0.922946
12.0552	0.0115514	0.0772705	0.317653	0.59644	0.919962	12.0552	0.0115514	0.0772705	0.317653	0.59644	0.919962
12.0365	0.0114668	0.0763963	0.31489	0.592208	0.916933	12.0365	0.0114668	0.0763963	0.31489	0.592208	0.916933
12.0178	0.0113833	0.0755274	0.31214	0.587978	0.913859	12.0178	0.0113833	0.0755274	0.31214	0.587978	0.913859
11.9992	0.0113023	0.0746622	0.309397	0.583749	0.910739	11.9992	0.0113023	0.0746622	0.309397	0.583749	0.910739
11.9806	0.0112252	0.0738038	0.306661	0.579524	0.907574	11.9806	0.0112252	0.0738038	0.306661	0.579524	0.907574
11.962	0.0111492	0.0729527	0.303934	0.5753	0.904363	11.962	0.0111492	0.0729527	0.303934	0.5753	0.904363
11.9434	0.0110708	0.0721084	0.301217	0.571082	0.90111	11.9434	0.0110708	0.0721084	0.301217	0.571082	0.90111
11.9248	0.0109934	0.0712705	0.298513	0.56687	0.897817	11.9248	0.0109934	0.0712705	0.298513	0.56687	0.897817
11.9063	0.0109168	0.0704408	0.295823	0.562663	0.894483	11.9063	0.0109168	0.0704408	0.295823	0.562663	0.894483
11.8877	0.0108414	0.0696178	0.293143	0.558462	0.891112	11.8877	0.0108414	0.0696178	0.293143	0.558462	0.891112
11.8692	0.0107683	0.068801	0.290472	0.554268	0.887702	11.8692	0.0107683	0.068801	0.290472	0.554268	0.887702
11.8507	0.0106935	0.0679912	0.287818	0.550079	0.884252	11.8507	0.0106935	0.0679912	0.287818	0.550079	0.884252
11.8323	0.0106187	0.0671873	0.285177	0.545898	0.880765	11.8323	0.0106187	0.0671873	0.285177	0.545898	0.880765
11.8138	0.0105464	0.0663895	0.282545	0.541722	0.877241	11.8138	0.0105464	0.0663895	0.282545	0.541722	0.877241
11.7954	0.0104752	0.0655967	0.279928	0.537556	0.873678	11.7954	0.0104752	0.0655967	0.279928	0.537556	0.873678
11.777	0.0104032	0.0648108	0.277323	0.5334	0.870077	11.777	0.0104032	0.0648108	0.277323	0.5334	0.870077
11.7586	0.0103313	0.0640307	0.27473	0.529252	0.86644	11.7586	0.0103313	0.0640307	0.27473	0.529252	0.86644
11.7402	0.0102593	0.0632565	0.272152	0.525111	0.862772	11.7402	0.0102593	0.0632565	0.272152	0.525111	0.862772
11.7219	0.0101877	0.0624894	0.269588	0.520981	0.85907	11.7219	0.0101877	0.0624894	0.269588	0.520981	0.85907
11.7035	0.0101187	0.0617285	0.267038	0.516862	0.855331	11.7035	0.0101187	0.0617285	0.267038	0.516862	0.855331
11.6852	0.0100517	0.0609728	0.2645	0.51275	0.851556	11.6852	0.0100517	0.0609728	0.2645	0.51275	0.851556
11.6669	0.00998517	0.0602213	0.261971	0.508648	0.847749	11.6669	0.00998517	0.0602213	0.261971	0.508648	0.847749
11.6486	0.00991902	0.059475	0.259454	0.504555	0.843909	11.6486	0.00991902	0.059475	0.259454	0.504555	0.843909
11.6303	0.00985252	0.0587361	0.256951	0.500473	0.840039	11.6303	0.00985252	0.0587361	0.256951	0.500473	0.840039
11.6121	0.00978581	0.0580029	0.254464	0.496405	0.836139	11.6121	0.00978581	0.0580029	0.254464	0.496405	0.836139
11.5939	0.00972017	0.057274	0.251991	0.49235	0.832208	11.5939	0.00972017	0.057274	0.251991	0.49235	0.832208
11.5757	0.00965562	0.0565521	0.24953	0.488305	0.828248	11.5757	0.00965562	0.0565521	0.24953	0.488305	0.828248
11.5575	0.0095918	0.0558351	0.247082	0.484271	0.82426	11.5575	0.0095918	0.0558351	0.247082	0.484271	0.82426
11.5393	0.00952788	0.055123	0.244648	0.480249	0.820247	11.5393	0.00952788	0.055123	0.244648	0.480249	0.820247
11.5211	0.00946251	0.0544206	0.242227	0.476242	0.816206	11.5211	0.00946251	0.0544206	0.242227	0.476242	0.816206
11.503	0.00939752	0.0537295	0.239821	0.472245	0.812137	11.503	0.00939752	0.0537295	0.239821	0.472245	0.812137
11.4849	0.00933239	0.0530464	0.23743	0.468256	0.808039	11.4849	0.00933239	0.0530464	0.23743	0.468256	0.808039
11.4668	0.00926728	0.0523683	0.23505	0.464279	0.803918	11.4668	0.00926728	0.0523683	0.23505	0.464279	0.803918
11.4487	0.00920235	0.0516948	0.232683	0.460316	0.799775	11.4487	0.00920235	0.0516948	0.232683	0.460316	0.799775
11.4306	0.00913795	0.0510267	0.230331	0.456368	0.795611	11.4306	0.00913795	0.0510267	0.230331	0.456368	0.795611
11.4126	0.0090771	0.050364	0.227992	0.452433	0.791422	11.4126	0.0090771	0.050364	0.227992	0.452433	0.791422
11.3946	0.0090166	0.0497071	0.225664	0.448507	0.78721	11.3946	0.0090166	0.0497071	0.225664	0.448507	0.78721
11.3766	0.00895552	0.0490587	0.223352	0.444597	0.782978	11.3766	0.00895552	0.0490587	0.223352	0.444597	0.782978
11.3586	0.00889519	0.0484153	0.22106	0.440704	0.778725	11.3586	0.00889519	0.0484153	0.22106	0.440704	0.778725
11.3406	0.00883631	0.0477777	0.218783	0.436824	0.774456	11.3406	0.00883631	0.0477777	0.218783	0.436824	0.774456
11.3226	0.00878085	0.0471481	0.216521	0.432962	0.770167	11.3226	0.00878085	0.0471481	0.216521	0.432962	0.770167
11.3047	0.00872624	0.0465239	0.214275	0.429118	0.765859	11.3047	0.00872624	0.0465239	0.214275	0.429118	0.765859
11.2868	0.00867087	0.0459037	0.212044	0.425289	0.761535	11.2868	0.00867087	0.0459037	0.212044	0.425289	0.761535
11.2689	0.00861629	0.0452878	0.209826	0.421477	0.757198	11.2689	0.00861629	0.0452878	0.209826	0.421477	0.757198
11.251	0.00856222	0.0446785	0.207626	0.417682	0.752847	11.251	0.00856222	0.0446785	0.207626	0.417682	0.752847
11.2331	0.00850833	0.0440758	0.205443	0.413904	0.748479	11.2331	0.00850833	0.0440758	0.205443	0.413904	0.748479
11.2153	0.00845497	0.0434797	0.203271	0.410142	0.744096	11.2153	0.00845497	0.0434797	0.203271	0.410142	0.744096
11.1975	0.00840269	0.042889	0.201111	0.406395	0.739698	11.1975	0.00840269	0.042889	0.201111	0.406395	0.739698
11.1796	0.00834991	0.0423024	0.198969	0.402667	0.735288	11.1796	0.00834991	0.0423024	0.198969	0.402667	0.735288
11.1619	0.00829636	0.0417208	0.196844	0.398956	0.730866	11.1619	0.00829636	0.0417208	0.196844	0.398956	0.730866
11.1441	0.0082439	0.0411438	0.194732	0.395265	0.726432	11.1441	0.0082439	0.0411438	0.194732	0.395265	0.726432
11.1263	0.00819193	0.0405706	0.192637	0.39159	0.721985	11.1263	0.00819193	0.0405706	0.192637	0.39159	0.721985
11.1086	0.00814019	0.0400036	0.190558	0.387933	0.717526	11.1086	0.00814019	0.0400036	0.190558	0.387933	0.717526
11.0909	0.00808873	0.0394432	0.188491	0.384298	0.713059	11.0909	0.00808873	0.0394432	0.188491	0.384298	0.713059
11.0731	0.00803775	0.038886	0.186439	0.380683	0.708584	11.0731	0.00803775	0.038886	0.186439	0.380683	0.708584
11.0555	0.00798781	0.0383314	0.184401	0.377085	0.704101	11.0555	0.00798781	0.0383314	0.184401	0.377085	0.704101
11.0378	0.0079384	0.0377834	0.182378	0.3735	0.699609	11.0378	0.0079384	0.0377834	0.182378	0.3735	0.699609
11.0201	0.00789072	0.0372432	0.18037	0.36993	0.695111	11.0201	0.00789072	0.0372432	0.18037	0.36993	0.695111
11.0025	0.00784423	0.0367108	0.178376	0.36638	0.690605	11.0025	0.00784423	0.0367108	0.178376	0.36638	0.690605
10.9849	0.00779746	0.0361871	0.176397	0.362853	0.686096	10.9849	0.00779746	0.0361871	0.176397	0.362853	0.686096
10.9673	0.00775116	0.0356684	0.174435	0.359347	0.681584	10.9673	0.00775116	0.0356684	0.174435	0.359347	0.681584
10.9497	0.00770535	0.0351536	0.172488	0.355858	0.677067	10.9497	0.00770535	0.0351536	0.172488	0.355858	0.677067
10.9321	0.00765917	0.0346442	0.170552	0.352389	0.672544	10.9321	0.00765917	0.0346442	0.170552	0.352389	0.672544
10.9146	0.00761257	0.0341416	0.168631	0.348943	0.668018	10.9146	0.00761257	0.0341416	0.168631	0.348943	0.668018
10.8971	0.00756658	0.0336453	0.166728	0.345514	0.663492	10.8971	0.00756658	0.0336453	0.166728	0.345514	0.663492
10.8796	0.00752138	0.0331539	0.164836	0.342106	0.658965	10.8796	0.00752138	0.0331539	0.164836	0.342106	0.658965
10.8621	0.00747651	0.0326686	0.162957	0.338717	0.654438	10.8621	0.00747651	0.0326686	0.162957	0.338717	0.654438
10.8446	0.00743305	0.0321893	0.16109	0.335347	0.649908	10.8446	0.00743305	0.0321893	0.16109	0.335347	0.649908
10.8271	0.00739028	0.0317136	0.159235	0.331996	0.64538	10.8271	0.00739028	0.0317136	0.159235	0.331996	0.64538
10.8097	0.00734848	0.0312412	0.157392	0.328664	0.640854	10.8097	0.00734848	0.0312412	0.157392	0.328664	0.640854
10.7922	0.00730952	0.0307751	0.15556	0.32535	0.636328	10.7922	0.00730952	0.0307751	0.15556	0.32535	0.636328
10.7748	0.00727064	0.0303154	0.153742	0.322057	0.631805	10.7748	0.00727064	0.0303154	0.153742	0.322057	0.631805
10.7574	0.00723117	0.0298606	0.151941	0.318783	0.627285	10.7574	0.00723117	0.0298606	0.151941	0.318783	0.627285
10.7401	0.00719197	0.0294111	0.150157	0.315532	0.622768	10.7401	0.00719197	0.0294111	0.150157	0.315532	0.622768
10.7227	0.00715385	0.028968	0.148386	0.312302	0.618256	10.7227	0.00715385	0.028968	0.148386	0.312302	0.618256
10.7054	0.00711759	0.028527	0.146631	0.309091	0.613749	10.7054	0.00711759	0.028527	0.146631	0.309091	0.613749
10.6881	0.00708189	0.0280883	0.144894	0.305904	0.609247	10.6881	0.00708189	0.0280883	0.144894	0.305904	0.609247
10.6708	0.00704677	0.0276557	0.143174	0.302739	0.604751	10.6708	0.00704677	0.0276557	0.143174	0.302739	0.604751
10.6535	0.00701121	0.0272284	0.141471	0.299595	0.60026	10.6535	0.00701121	0.0272284	0.141471	0.299595	0.60026
10.6362	0.00697451	0.0268058	0.139784	0.296474	0.595777	10.6362	0.00697451	0.0268058	0.139784	0.296474	0.595777
10.6189	0.00693707	0.0263879	0.138111	0.293375	0.591299	10.6189	0.00693707	0.0263879	0.138111	0.293375	0.591299
10.6017	0.00689965	0.0259757	0.136453	0.290298	0.586829	10.6017	0.00689965	0.0259757	0.136453	0.290298	0.586829
10.5845	0.00686168	0.0255664	0.134807	0.287241	0.582366	10.5845	0.00686168	0.0255664	0.134807	0.287241	0.582366
10.5673	0.00682347	0.0251609	0.133176	0.284204	0.577911	10.5673	0.00682347	0.0251609	0.133176	0.284204	0.577911
10.5501	0.00678586	0.0247618	0.131563	0.281189	0.573466	10.5501	0.00678586	0.0247618	0.131563	0.281189	0.573466
10.5329	0.00674773	0.0243664	0.129965	0.278195	0.569031	10.5329	0.00674773	0.0243664	0.129965	0.278195	0.569031
10.5158	0.00671055	0.0239757	0.128382	0.275221	0.564605	10.5158	0.00671055	0.0239757	0.128382	0.275221	0.564605
10.4986	0.00667428	0.0235893	0.126811	0.272268	0.56019	10.4986	0.00667428	0.0235893	0.126811	0.272268	0.56019
10.4815	0.00663585	0.023206	0.125253	0.269336	0.555787	10.4815	0.00663585	0.023206	0.125253	0.269336	0.555787
10.4644	0.00659599	0.0228256	0.123709	0.266424	0.551395	10.4644	0.00659599	0.0228256	0.123709	0.266424	0.551395
10.4473	0.00655501	0.0224496	0.122181	0.263532	0.547016	10.4473	0.00655501	0.0224496	0.122181	0.263532	0.547016
10.4303	0.00651396	0.0220792	0.120669	0.260663	0.542648	10.4303	0.00651396	0.0220792	0.120669	0.260663	0.542648
10.4132	0.00647597	0.0217107	0.119176	0.257814	0.538289	10.4132	0.00647597	0.0217107	0.119176	0.257814	0.538289
10.3962	0.00644019	0.0213441	0.117696	0.254986	0.533942	10.3962	0.00644019	0.0213441	0.117696	0.254986	0.533942
10.3792	0.00640502	0.0209816	0.116227	0.252181	0.529607	10.3792	0.00640502	0.0209816	0.116227	0.252181	0.529607
10.3622	0.00636984	0.0206245	0.114773	0.249398	0.525287	10.3622	0.00636984	0.0206245	0.114773	0.249398	0.525287
10.3452	0.00633322	0.0202727	0.113334	0.246637	0.520979	10.3452	0.00633322	0.0202727	0.113334	0.246637	0.520979
10.3282	0.00629557	0.019926	0.111905	0.243899	0.516684	10.3282	0.00629557	0.019926	0.111905	0.243899	0.516684
10.3113	0.00625921	0.0195834	0.110487	0.241182	0.512402	10.3113	0.00625921	0.0195834	0.110487	0.241182	0.512402
10.2943	0.00622382	0.0192449	0.109082	0.238484	0.508133	10.2943	0.00622382	0.0192449	0.109082	0.238484	0.508133
10.2774	0.0061892	0.018914	0.107692	0.235811	0.503879	10.2774	0.0061892	0.018914	0.107692	0.235811	0.503879
10.2605	0.00615548	0.0185862	0.106316	0.233161	0.499638	10.2605	0.00615548	0.0185862	0.106316	0.233161	0.499638
10.2436	0.00612146	0.0182585	0.104952	0.230531	0.495413	10.2436	0.00612146	0.0182585	0.104952	0.230531	0.495413
10.2268	0.00608632	0.017936	0.1036	0.227921	0.491205	10.2268	0.00608632	0.017936	0.1036	0.227921	0.491205
10.2099	0.00605136	0.0176194	0.10226	0.22533	0.487011	10.2099	0.00605136	0.0176194	0.10226	0.22533	0.487011
10.1931	0.00601888	0.0173072	0.100934	0.222763	0.482832	10.1931	0.00601888	0.0173072	0.100934	0.222763	0.482832
10.1763	0.00598706	0.0169994	0.09962	0.220219	0.47867	10.1763	0.00598706	0.0169994	0.09962	0.220219	0.47867
10.1595	0.00595549	0.0166952	0.0983166	0.217695	0.474523	10.1595	0.00595549	0.0166952	0.0983166	0.217695	0.474523
10.1427	0.00592515	0.0163928	0.0970278	0.215193	0.470393	10.1427	0.00592515	0.0163928	0.0970278	0.215193	0.470393
10.1259	0.00589522	0.0160931	0.0957506	0.212713	0.46628	10.1259	0.00589522	0.0160931	0.0957506	0.212713	0.46628
10.1092	0.00586637	0.0157993	0.0944837	0.210256	0.462184	10.1092	0.00586637	0.0157993	0.0944837	0.210256	0.462184
10.0924	0.00583709	0.0155109	0.0932302	0.207818	0.458106	10.0924	0.00583709	0.0155109	0.0932302	0.207818	0.458106
10.0757	0.0058076	0.0152252	0.0919913	0.205402	0.454049	10.0757	0.0058076	0.0152252	0.0919913	0.205402	0.454049
10.059	0.00577951	0.0149417	0.0907659	0.203009	0.450008	10.059	0.00577951	0.0149417	0.0907659	0.203009	0.450008
10.0423	0.00575154	0.0146615	0.0895541	0.200636	0.445987	10.0423	0.00575154	0.0146615	0.0895541	0.200636	0.445987
10.0257	0.00572314	0.0143849	0.0883554	0.198287	0.441985	10.0257	0.00572314	0.0143849	0.0883554	0.198287	0.441985
10.009	0.0056943	0.0141126	0.0871662	0.195956	0.438003	10.009	0.0056943	0.0141126	0.0871662	0.195956	0.438003
9.99239	0.00566576	0.0138438	0.0859881	0.193644	0.434042	9.99239	0.00566576	0.0138438	0.0859881	0.193644	0.434042
9.97577	0.00563868	0.0135775	0.0848227	0.191353	0.4301	9.97577	0.00563868	0.0135775	0.0848227	0.191353	0.4301
9.95917	0.00561227	0.0133138	0.0836676	0.189081	0.426175	9.95917	0.00561227	0.0133138	0.0836676	0.189081	0.426175
9.94259	0.00558585	0.0130522	0.0825263	0.18683	0.42227	9.94259	0.00558585	0.0130522	0.0825263	0.18683	0.42227
9.92602	0.00555927	0.0127924	0.0813986	0.184601	0.418385	9.92602	0.00555927	0.0127924	0.0813986	0.184601	0.418385
9.90947	0.00553157	0.012535	0.0802837	0.182391	0.414522	9.90947	0.00553157	0.012535	0.0802837	0.182391	0.414522
9.89293	0.00550215	0.0122811	0.0791827	0.180197	0.410678	9.89293	0.00550215	0.0122811	0.0791827	0.180197	0.410678
9.87641	0.0054725	0.0120299	0.0780939	0.178019	0.406853	9.87641	0.0054725	0.0120299	0.0780939	0.178019	0.406853
9.85991	0.00544421	0.0117808	0.0770165	0.175862	0.403047	9.85991	0.00544421	0.0117808	0.0770165	0.175862	0.403047
9.84342	0.00541735	0.0115362	0.0759483	0.173725	0.399262	9.84342	0.00541735	0.0115362	0.0759483	0.173725	0.399262
9.82695	0.00538996	0.0112956	0.0748929	0.171609	0.395501	9.82695	0.00538996	0.0112956	0.0748929	0.171609	0.395501
9.81049	0.00536189	0.0110568	0.0738493	0.169511	0.39176	9.81049	0.00536189	0.0110568	0.0738493	0.169511	0.39176
9.79405	0.00533489	0.0108204	0.0728164	0.167433	0.38804	9.79405	0.00533489	0.0108204	0.0728164	0.167433	0.38804
9.77763	0.00530834	0.0105859	0.0717959	0.165372	0.384343	9.77763	0.00530834	0.0105859	0.0717959	0.165372	0.384343
9.76123	0.00528046	0.0103545	0.0707861	0.163331	0.380669	9.76123	0.00528046	0.0103545	0.0707861	0.163331	0.380669
9.74484	0.00525216	0.0101298	0.069786	0.161314	0.377013	9.74484	0.00525216	0.0101298	0.069786	0.161314	0.377013
9.72846	0.00522542	0.00990973	0.0687956	0.159316	0.373379	9.72846	0.00522542	0.00990973	0.0687956	0.159316	0.373379
9.7121	0.00519928	0.00968953	0.0678146	0.157334	0.369767	9.7121	0.00519928	0.00968953	0.0678146	0.157334	0.369767
9.69576	0.00517289	0.00947176	0.0668437	0.155369	0.366178	9.69576	0.00517289	0.00947176	0.0668437	0.155369	0.366178
9.67944	0.00514794	0.00925667	0.0658838	0.153426	0.36261	9.67944	0.00514794	0.00925667	0.0658838	0.153426	0.36261
9.66313	0.00512414	0.0090416	0.064934	0.151501	0.359064	9.66313	0.00512414	0.0090416	0.064934	0.151501	0.359064
9.64684	0.00510126	0.00882995	0.0639944	0.149595	0.355538	9.64684	0.00510126	0.00882995	0.0639944	0.149595	0.355538
9.63056	0.00507933	0.00862258	0.0630644	0.147705	0.352035	9.63056	0.00507933	0.00862258	0.0630644	0.147705	0.352035
9.6143	0.00505687	0.00841722	0.0621446	0.145831	0.348553	9.6143	0.00505687	0.00841722	0.0621446	0.145831	0.348553
9.59805	0.00503325	0.00821345	0.0612372	0.143976	0.345095	9.59805	0.00503325	0.00821345	0.0612372	0.143976	0.345095
9.58182	0.00501022	0.00801149	0.0603405	0.142141	0.341659	9.58182	0.00501022	0.00801149	0.0603405	0.142141	0.341659
9.56561	0.00499003	0.00781112	0.0594527	0.140324	0.338245	9.56561	0.00499003	0.00781112	0.0594527	0.140324	0.338245
9.54941	0.00497223	0.00760955	0.0585741	0.138524	0.334856	9.54941	0.00497223	0.00760955	0.0585741	0.138524	0.334856
9.53323	0.00495529	0.0074108	0.0577078	0.136741	0.331492	9.53323	0.00495529	0.0074108	0.0577078	0.136741	0.331492
9.51707	0.00493835	0.00721734	0.0568546	0.134975	0.328153	9.51707	0.00493835	0.00721734	0.0568546	0.134975	0.328153
9.50092	0.00492111	0.00702595	0.0560123	0.133226	0.324834	9.50092	0.00492111	0.00702595	0.0560123	0.133226	0.324834
9.48479	0.00490293	0.00683705	0.0551814	0.131495	0.321537	9.48479	0.00490293	0.00683705	0.0551814	0.131495	0.321537
9.46867	0.00488459	0.00665134	0.0543613	0.129781	0.318263	9.46867	0.00488459	0.00665134	0.0543613	0.129781	0.318263
9.45257	0.00486626	0.00646694	0.0535487	0.128084	0.315009	9.45257	0.00486626	0.00646694	0.0535487	0.128084	0.315009
9.43648	0.00484829	0.00628324	0.0527456	0.126405	0.311778	9.43648	0.00484829	0.00628324	0.0527456	0.126405	0.311778
9.42041	0.00483037	0.0061033	0.0519549	0.124744	0.308568	9.42041	0.00483037	0.0061033	0.0519549	0.124744	0.308568
9.40436	0.00481277	0.00592607	0.0511728	0.1231	0.305378	9.40436	0.00481277	0.00592607	0.0511728	0.1231	0.305378
9.38832	0.00479626	0.00574756	0.0503974	0.121474	0.30221	9.38832	0.00479626	0.00574756	0.0503974	0.121474	0.30221
9.3723	0.00478069	0.00556863	0.049631	0.119866	0.299064	9.3723	0.00478069	0.00556863	0.049631	0.119866	0.299064
9.3563	0.00476606	0.00539339	0.0488762	0.118272	0.295941	9.3563	0.00476606	0.00539339	0.0488762	0.118272	0.295941
9.34031	0.00475093	0.00522206	0.0481315	0.116694	0.292842	9.34031	0.00475093	0.00522206	0.0481315	0.116694	0.292842
9.32433	0.00473645	0.0050516	0.0473952	0.115133	0.289765	9.32433	0.00473645	0.0050516	0.0473952	0.115133	0.289765
9.30837	0.00472317	0.00488274	0.0466682	0.113588	0.286709	9.30837	0.00472317	0.00488274	0.0466682	0.113588	0.286709
9.29243	0.00470922	0.00471729	0.0459489	0.112057	0.283677	9.29243	0.00470922	0.00471729	0.0459489	0.112057	0.283677
9.2765	0.00469544	0.00455468	0.0452374	0.110539	0.280667	9.2765	0.00469544	0.00455468	0.0452374	0.110539	0.280667
9.26059	0.00468111	0.00439417	0.044535	0.109038	0.277682	9.26059	0.00468111	0.00439417	0.044535	0.109038	0.277682
9.2447	0.00466611	0.00423398	0.0438402	0.107556	0.27472	9.2447	0.00466611	0.00423398	0.0438402	0.107556	0.27472
9.22882	0.00465113	0.00407547	0.0431545	0.106087	0.271778	9.22882	0.00465113	0.00407547	0.0431545	0.106087	0.271778
9.21296	0.00463681	0.00391992	0.0424773	0.104631	0.268857	9.21296	0.00463681	0.00391992	0.0424773	0.104631	0.268857
9.19711	0.00462437	0.0037681	0.0418072	0.103192	0.265959	9.19711	0.00462437	0.0037681	0.0418072	0.103192	0.265959
9.18128	0.00461173	0.0036181	0.0411447	0.10177	0.263086	9.18128	0.00461173	0.0036181	0.0411447	0.10177	0.263086
9.16546	0.00459856	0.00346906	0.0404915	0.100367	0.260238	9.16546	0.00459856	0.00346906	0.0404915	0.100367	0.260238
9.14966	0.00458599	0.00332433	0.039845	0.0989767	0.257413	9.14966	0.00458599	0.00332433	0.039845	0.0989767	0.257413
9.13387	0.00457379	0.00318058	0.0392045	0.097601	0.254609	9.13387	0.00457379	0.00318058	0.0392045	0.097601	0.254609
9.1181	0.00456176	0.00303842	0.0385736	0.0962388	0.251828	9.1181	0.00456176	0.00303842	0.0385736	0.0962388	0.251828
9.10235	0.00454928	0.00289953	0.0379514	0.0948913	0.24907	9.10235	0.00454928	0.00289953	0.0379514	0.0948913	0.24907
9.08661	0.00453688	0.00276142	0.0373366	0.0935611	0.246336	9.08661	0.00453688	0.00276142	0.0373366	0.0935611	0.246336
9.07089	0.00452341	0.00262624	0.0367302	0.0922453	0.243623	9.07089	0.00452341	0.00262624	0.0367302	0.0922453	0.243623
9.05518	0.0045098	0.00249456	0.0361308	0.090943	0.240931	9.05518	0.0045098	0.00249456	0.0361308	0.090943	0.240931
9.03949	0.00449744	0.00236415	0.0355396	0.089653	0.238261	9.03949	0.00449744	0.00236415	0.0355396	0.089653	0.238261
9.02382	0.00448385	0.00223433	0.0349568	0.0883753	0.235613	9.02382	0.00448385	0.00223433	0.0349568	0.0883753	0.235613
9.00816	0.0044689	0.00210587	0.0343817	0.0871109	0.23299	9.00816	0.0044689	0.00210587	0.0343817	0.0871109	0.23299
8.99251	0.00445332	0.00198174	0.033816	0.0858632	0.230388	8.99251	0.00445332	0.00198174	0.033816	0.0858632	0.230388
8.97688	0.00443837	0.00185854	0.0332577	0.0846308	0.227809	8.97688	0.00443837	0.00185854	0.0332577	0.0846308	0.227809
8.96127	0.00442529	0.00173327	0.0327043	0.0834104	0.225249	8.96127	0.00442529	0.00173327	0.0327043	0.0834104	0.225249
8.94567	0.00441245	0.0016108	0.0321567	0.0822059	0.222711	8.94567	0.00441245	0.0016108	0.0321567	0.0822059	0.222711
8.93009	0.0043991	0.00148952	0.0316157	0.0810172	0.220196	8.93009	0.0043991	0.00148952	0.0316157	0.0810172	0.220196
8.91453	0.00438604	0.00136733	0.0310825	0.0798411	0.217702	8.91453	0.00438604	0.00136733	0.0310825	0.0798411	0.217702
8.89897	0.00437373	0.00124338	0.0305573	0.0786743	0.21523	8.89897	0.00437373	0.00124338	0.0305573	0.0786743	0.21523
8.88344	0.00436278	0.00111841	0.0300375	0.0775189	0.212779	8.88344	0.00436278	0.00111841	0.0300375	0.0775189	0.212779
8.86792	0.0043526	0.000995043	0.0295259	0.0763795	0.210347	8.86792	0.0043526	0.000995043	0.0295259	0.0763795	0.210347
8.85242	0.00434152	0.000873781	0.0290217	0.0752558	0.207934	8.85242	0.00434152	0.000873781	0.0290217	0.0752558	0.207934
8.83693	0.00432999	0.000753668	0.0285241	0.0741457	0.205542	8.83693	0.00432999	0.000753668	0.0285241	0.0741457	0.205542
8.82145	0.00431772	0.000632502	0.0280338	0.0730475	0.20317	8.82145	0.00431772	0.000632502	0.0280338	0.0730475	0.20317
8.80599	0.00430525	0.000511647	0.0275496	0.0719602	0.200817	8.80599	0.00430525	0.000511647	0.0275496	0.0719602	0.200817
8.79055	0.0042933	0.000393607	0.0270714	0.070887	0.198486	8.79055	0.0042933	0.000393607	0.0270714	0.070887	0.198486
8.77513	0.00428025	0.00028079	0.0266004	0.0698279	0.196176	8.77513	0.00428025	0.00028079	0.0266004	0.0698279	0.196176
8.75971	0.00426757	0.000168753	0.0261361	0.0687812	0.19389	8.75971	0.00426757	0.000168753	0.0261361	0.0687812	0.19389
8.74432	0.00425589	5.58274e-05	0.0256771	0.0677475	0.191622	8.74432	0.00425589	5.58274e-05	0.0256771	0.0677475	0.191622
