# Supplementary material for: Molecular Structure of Human-Liver Glycogen
Source: PLoS One. 2016 Mar 2;11(3):e0150540. doi: 10.1371/journal.pone.0150540 (PMC4775040; doi:10.1371/journal.pone.0150540)
Supplement: S1 Data — (ZIP) [file pone.0150540.s001.zip › SI for data/ten human samples size distribution.xlsx]

## Sheet: Sheet1
Rh	human 1	human 2	human 3	human 4	human 5	human 6	human 8	human 11	human 14	human 15
2.18307e+11
2.14576e+11	0.000111144	7.91392e-05	0.000265984	0.000618397	0.000113586	-0.000270051	9.86229e-05	-0.000107952	0.000213	6.42331e-05
2.1091e+11	0.000116786	8.40117e-05	0.000281333	0.000641053	0.000118123	-0.00027643	0.000103398	-0.000107792	0.000222372	6.84904e-05
2.07309e+11	0.000122255	8.88317e-05	0.000296392	0.000662921	0.000122537	-0.000282488	0.000108056	-0.000107349	0.000231648	7.25499e-05
2.03771e+11	0.000127526	9.36842e-05	0.000311074	0.000683948	0.000126789	-0.000288314	0.00011239	-0.000107235	0.000240678	7.6612e-05
2.00295e+11	0.000132684	9.83102e-05	0.000325352	0.000704389	0.000130872	-0.000293936	0.000116441	-0.00010744	0.000249471	8.06911e-05
1.9688e+11	0.000137731	0.000102717	0.000339234	0.000724449	0.000134866	-0.000299218	0.000120211	-0.0001075	0.000258119	8.46652e-05
1.93526e+11	0.000142623	0.000106838	0.000352593	0.000744021	0.000138795	-0.000304256	0.00012386	-0.000107564	0.000266637	8.84764e-05
1.9023e+11	0.000147413	0.00011064	0.000365727	0.000762801	0.000142546	-0.000309128	0.000127393	-0.00010744	0.000274877	9.21688e-05
1.86992e+11	0.000152192	0.000114323	0.000378772	0.00078083	0.000146142	-0.000313882	0.000130644	-0.000106999	0.000282726	9.58142e-05
1.83811e+11	0.00015705	0.000117987	0.000391353	0.000798403	0.000149627	-0.000318392	0.000133694	-0.000106486	0.000290349	9.94655e-05
1.80686e+11	0.000161645	0.000121647	0.000403374	0.00081551	0.000153036	-0.000322732	0.000136544	-0.00010605	0.000297859	0.000103168
1.77615e+11	0.000166055	0.000125237	0.000414963	0.000832076	0.000156509	-0.000326954	0.000139279	-0.000105713	0.000305201	0.000106799
1.74599e+11	0.000170606	0.000128791	0.000426147	0.000848017	0.000159995	-0.000330935	0.000141903	-0.000105481	0.000312211	0.000110256
1.71635e+11	0.000174968	0.000132448	0.000437125	0.000863412	0.000163369	-0.000334706	0.000144333	-0.000105063	0.00031908	0.000113636
1.68722e+11	0.000179142	0.000136026	0.000447612	0.000878203	0.000166674	-0.000338266	0.000146644	-0.000104652	0.000325847	0.000117053
1.65861e+11	0.000183266	0.00013935	0.000457432	0.000892596	0.000169835	-0.000341722	0.000148697	-0.000104236	0.000332274	0.000120533
1.6305e+11	0.000187119	0.000142582	0.00046672	0.000906537	0.000172894	-0.000345133	0.000150682	-0.000103581	0.000338524	0.000123718
1.60288e+11	0.00019074	0.000145838	0.000475613	0.000919785	0.000175961	-0.000348545	0.000152762	-0.000102894	0.000344717	0.000126734
1.57574e+11	0.000194244	0.00014905	0.000484311	0.000932484	0.0001789	-0.000352049	0.000154593	-0.000102146	0.000350914	0.000129735
1.54908e+11	0.000197722	0.000152223	0.000492569	0.000944829	0.000181824	-0.000355505	0.000156225	-0.000101494	0.000356952	0.000132519
1.52288e+11	0.000201094	0.000155416	0.00050032	0.00095699	0.000184823	-0.000358753	0.000157918	-0.000100896	0.000362761	0.0001352
1.49713e+11	0.000204327	0.000158579	0.000507777	0.00096882	0.000187849	-0.00036196	0.000159586	-0.000100123	0.000368415	0.000138039
1.47184e+11	0.000207447	0.000161667	0.000515188	0.000980209	0.000190885	-0.000365094	0.000161157	-9.91312e-05	0.000374136	0.000140792
1.44698e+11	0.000210448	0.000164673	0.000522535	0.000991147	0.000193791	-0.000368085	0.000162664	-9.8238e-05	0.000379806	0.000143328
1.42256e+11	0.000213495	0.000167579	0.00052977	0.00100158	0.0001966	-0.000370973	0.000164024	-9.73059e-05	0.000385273	0.000145861
1.39856e+11	0.000216585	0.000170471	0.000536813	0.00101146	0.000199329	-0.000373815	0.000165156	-9.6062e-05	0.000390738	0.000148267
1.37499e+11	0.000219696	0.000173394	0.000543366	0.00102104	0.000201904	-0.000376545	0.000166376	-9.49042e-05	0.000396049	0.000150609
1.35182e+11	0.000222647	0.000175978	0.000549483	0.00103034	0.000204351	-0.000379234	0.000167708	-9.40251e-05	0.000401192	0.000152861
1.32905e+11	0.000225386	0.000178269	0.000555177	0.00103927	0.000206802	-0.000381977	0.000168981	-9.34888e-05	0.000406217	0.000154976
1.30668e+11	0.000227964	0.000180471	0.00056055	0.00104778	0.000209089	-0.000384616	0.000170199	-9.32687e-05	0.000410995	0.00015703
1.28469e+11	0.000230405	0.000182607	0.000565621	0.00105584	0.000211083	-0.000387119	0.00017128	-9.29479e-05	0.000415482	0.00015896
1.26309e+11	0.000232732	0.000184656	0.000570238	0.00106357	0.000213099	-0.000389632	0.000172193	-9.26384e-05	0.000419707	0.000160799
1.24186e+11	0.000235001	0.000186388	0.000574678	0.0010712	0.00021514	-0.000392131	0.00017296	-9.24435e-05	0.000423881	0.000162473
1.221e+11	0.000237097	0.000187792	0.000579008	0.00107885	0.00021703	-0.000394532	0.000173622	-9.22158e-05	0.000427851	0.000163922
1.2005e+11	0.000239017	0.000189155	0.000583195	0.00108633	0.000218765	-0.000396943	0.000174171	-9.21765e-05	0.000431525	0.000165324
1.18036e+11	0.000241136	0.000190607	0.000587034	0.00109367	0.000220425	-0.000399379	0.000174708	-9.21583e-05	0.000435145	0.000166799
1.16056e+11	0.000243281	0.000191897	0.00059039	0.00110081	0.000222018	-0.000401803	0.000175204	-9.21514e-05	0.000438645	0.000168175
1.14111e+11	0.000245258	0.000193009	0.000593811	0.00110764	0.00022349	-0.000404176	0.000175587	-9.21989e-05	0.000441966	0.000169365
1.122e+11	0.000247141	0.000193963	0.000597114	0.00111427	0.000224852	-0.00040649	0.000176055	-9.21655e-05	0.000445178	0.000170485
1.10321e+11	0.000248934	0.000194934	0.000600003	0.00112066	0.000226142	-0.000408815	0.000176703	-9.20395e-05	0.000448402	0.000171734
1.08475e+11	0.000250719	0.000195938	0.000602742	0.00112681	0.000227501	-0.000411096	0.000177364	-9.18113e-05	0.000451543	0.000172945
1.0666e+11	0.000252401	0.00019687	0.000605364	0.00113279	0.000228929	-0.000413266	0.000178042	-9.18197e-05	0.000454525	0.000173955
1.04877e+11	0.000253925	0.000197891	0.00060771	0.00113867	0.00023026	-0.000415375	0.000178795	-9.20252e-05	0.00045735	0.000174946
1.03125e+11	0.000255483	0.000198855	0.000609701	0.00114438	0.000231456	-0.000417438	0.00017958	-9.20631e-05	0.000460027	0.000175992
1.01403e+11	0.000256945	0.000199713	0.000611642	0.00114989	0.000232572	-0.000419487	0.000180532	-9.20768e-05	0.000462685	0.000177089
9.97102e+10	0.00025821	0.000200572	0.000613549	0.00115537	0.000233696	-0.000421526	0.000181597	-9.22698e-05	0.000465351	0.000178166
9.80469e+10	0.000259343	0.000201491	0.000615122	0.00116096	0.000234806	-0.000423367	0.000182576	-9.25856e-05	0.000467955	0.0001793
9.64122e+10	0.000260352	0.000202358	0.00061658	0.00116648	0.000235802	-0.00042514	0.000183507	-9.29039e-05	0.000470549	0.000180525
9.48056e+10	0.000261335	0.000203164	0.000618274	0.00117198	0.000236761	-0.00042708	0.000184475	-9.30798e-05	0.000473061	0.000181672
9.32266e+10	0.000262302	0.000204003	0.000619899	0.00117733	0.000237709	-0.000428951	0.000185245	-9.34099e-05	0.000475579	0.000182718
9.16747e+10	0.000263311	0.000204793	0.000621358	0.00118235	0.000238612	-0.000430659	0.000185817	-9.40021e-05	0.000478063	0.000183662
9.01495e+10	0.000264239	0.000205557	0.0006229	0.00118727	0.000239479	-0.000432158	0.000186268	-9.46225e-05	0.000480377	0.000184404
8.86504e+10	0.000265167	0.000206298	0.000624259	0.00119229	0.000240288	-0.000433573	0.000186831	-9.54576e-05	0.000482495	0.000185067
8.71771e+10	0.000266131	0.000206909	0.000625561	0.00119731	0.000241056	-0.000435044	0.000187682	-9.63028e-05	0.000484525	0.00018572
8.5729e+10	0.000266933	0.000207398	0.000627133	0.00120197	0.000241779	-0.000436507	0.00018862	-9.68887e-05	0.000486612	0.000186338
8.43057e+10	0.00026792	0.000207929	0.000628778	0.00120635	0.000242507	-0.000437852	0.000189539	-9.71516e-05	0.000488655	0.000187044
8.29068e+10	0.000269103	0.000208351	0.000630283	0.00121071	0.000243236	-0.000438973	0.000190369	-9.72854e-05	0.000490605	0.000187918
8.15319e+10	0.000270273	0.000208682	0.000632003	0.00121502	0.000243987	-0.000440081	0.000191267	-9.74806e-05	0.000492508	0.000188944
8.01804e+10	0.000271364	0.000208934	0.000633894	0.00121919	0.000244852	-0.000441199	0.000192169	-9.76298e-05	0.000494392	0.00018979
7.88521e+10	0.000272265	0.000209144	0.000635627	0.00122309	0.00024578	-0.000442176	0.000193067	-9.77969e-05	0.000496059	0.000190524
7.75465e+10	0.000273116	0.000209333	0.00063728	0.0012268	0.000246621	-0.000443107	0.000194075	-9.80289e-05	0.00049756	0.000191244
7.62632e+10	0.000274043	0.000209478	0.000638577	0.00123041	0.000247399	-0.000444012	0.000195027	-9.81732e-05	0.000499063	0.000191935
7.50018e+10	0.000274911	0.000209547	0.000639687	0.0012339	0.000248217	-0.000444755	0.000195811	-9.83083e-05	0.000500641	0.000192612
7.37619e+10	0.000275646	0.000209379	0.000640866	0.00123742	0.000249073	-0.000445628	0.000196698	-9.82136e-05	0.000502229	0.000193152
7.25432e+10	0.000276396	0.000209281	0.000642058	0.00124097	0.000249937	-0.000446787	0.000197596	-9.81289e-05	0.000503715	0.000193526
7.13452e+10	0.000277247	0.000209446	0.000643268	0.00124434	0.000250698	-0.000447945	0.000198265	-9.81118e-05	0.000505253	0.000193817
7.01677e+10	0.000278247	0.000209665	0.000644386	0.00124762	0.000251345	-0.000448879	0.000199081	-9.81955e-05	0.000506737	0.000194153
6.90102e+10	0.000279272	0.000209837	0.000645417	0.00125095	0.000251972	-0.000449707	0.000200155	-9.84269e-05	0.000508133	0.000194402
6.78724e+10	0.000280186	0.000209887	0.000646528	0.00125446	0.000252558	-0.000450578	0.000201123	-9.8401e-05	0.000509573	0.000194709
6.6754e+10	0.000281091	0.000209816	0.000647461	0.00125813	0.00025316	-0.000451336	0.000201964	-9.8355e-05	0.00051103	0.000195064
6.56546e+10	0.000282194	0.000210006	0.000648197	0.00126178	0.000253863	-0.000452005	0.000202888	-9.83163e-05	0.000512541	0.000195456
6.45739e+10	0.00028339	0.000210315	0.000649088	0.00126538	0.000254568	-0.00045253	0.000203732	-9.81862e-05	0.000513963	0.000195983
6.35115e+10	0.000284425	0.000210342	0.00064987	0.00126906	0.000255226	-0.000452921	0.000204361	-9.81554e-05	0.000515232	0.000196558
6.24672e+10	0.00028534	0.000210101	0.000650511	0.00127262	0.0002559	-0.000453448	0.000204923	-9.81939e-05	0.000516401	0.0001971
6.14406e+10	0.000286349	0.000210038	0.000651239	0.00127586	0.000256628	-0.00045413	0.000205442	-9.82618e-05	0.000517446	0.000197567
6.04314e+10	0.000287419	0.000210112	0.000651978	0.00127919	0.000257327	-0.000454838	0.000205972	-9.8495e-05	0.000518505	0.000198056
5.94393e+10	0.000288286	0.000210093	0.000652599	0.00128262	0.000257954	-0.000455455	0.00020665	-9.88702e-05	0.000519697	0.000198547
5.84641e+10	0.00028907	0.000210169	0.000653181	0.00128578	0.000258582	-0.000455927	0.00020737	-9.92749e-05	0.000520806	0.000198931
5.75053e+10	0.000289884	0.000210308	0.000653754	0.0012891	0.000259199	-0.000456534	0.000207967	-9.95226e-05	0.000521769	0.000199208
5.65628e+10	0.000290608	0.000210441	0.000654312	0.00129263	0.000259879	-0.000457137	0.000208362	-9.96107e-05	0.000522734	0.00019943
5.56362e+10	0.000291502	0.000210588	0.000654924	0.00129591	0.000260592	-0.000457519	0.000208761	-9.96781e-05	0.000523657	0.000199777
5.47253e+10	0.000292416	0.000210804	0.00065557	0.00129891	0.000261267	-0.000457986	0.000209295	-9.99829e-05	0.000524538	0.000200104
5.38297e+10	0.000293264	0.000211147	0.000656049	0.00130182	0.000261907	-0.000458557	0.000209788	-0.000100487	0.000525291	0.000200326
5.29494e+10	0.000294164	0.000211571	0.000656345	0.00130473	0.000262488	-0.000459263	0.00021044	-0.00010093	0.000525851	0.000200557
5.20838e+10	0.000294944	0.00021173	0.000656594	0.00130767	0.000263084	-0.000460017	0.000211099	-0.000101299	0.000526491	0.000200774
5.12329e+10	0.000295804	0.000211681	0.000656952	0.00131045	0.000263661	-0.000460557	0.000211568	-0.00010163	0.000527331	0.000200889
5.03963e+10	0.000296749	0.000211745	0.000657272	0.00131321	0.000264195	-0.000460958	0.000211887	-0.000102166	0.000528179	0.000200891
4.95739e+10	0.000297636	0.000211917	0.000657437	0.00131602	0.000264778	-0.000461285	0.000212141	-0.000102876	0.000529026	0.000200993
4.87653e+10	0.00029849	0.000212167	0.00065759	0.00131881	0.000265477	-0.000461705	0.000212423	-0.00010352	0.000529783	0.00020114
4.79703e+10	0.000299336	0.000212362	0.00065784	0.00132174	0.000266151	-0.000462236	0.000212674	-0.00010414	0.000530337	0.000201202
4.71886e+10	0.000300161	0.000212323	0.000658156	0.00132472	0.000266804	-0.00046262	0.000213098	-0.000104768	0.000530885	0.000201266
4.64202e+10	0.000301	0.000212285	0.000658367	0.00132774	0.000267407	-0.000462874	0.000213656	-0.000105519	0.00053151	0.000201168
4.56646e+10	0.000301783	0.000212339	0.000658578	0.00133058	0.00026785	-0.000463177	0.000214222	-0.000106234	0.00053222	0.00020096
4.49218e+10	0.000302651	0.000212375	0.000658636	0.00133321	0.000268238	-0.000463477	0.000214649	-0.000106868	0.00053281	0.000200892
4.41914e+10	0.000303504	0.000212366	0.000658435	0.00133603	0.000268678	-0.000463638	0.000215074	-0.000107414	0.000533286	0.000200761
4.34733e+10	0.000304136	0.000212248	0.000658041	0.00133874	0.000269136	-0.000463587	0.000215581	-0.000107723	0.000533909	0.000200439
4.27672e+10	0.000304767	0.000212198	0.000657672	0.00134094	0.000269488	-0.000463607	0.000216001	-0.000107838	0.000534544	0.000199952
4.2073e+10	0.000305434	0.000212271	0.00065744	0.00134321	0.000269814	-0.0004637	0.00021643	-0.000107955	0.000535018	0.00019937
4.13905e+10	0.000306058	0.000212424	0.000657164	0.00134592	0.000270128	-0.000463704	0.000217008	-0.000108326	0.00053541	0.00019898
4.07193e+10	0.000306754	0.000212394	0.000656924	0.00134865	0.000270404	-0.000463632	0.00021751	-0.000108865	0.000535822	0.000198843
4.00594e+10	0.000307357	0.00021225	0.000656832	0.00135103	0.000270756	-0.000463404	0.000217902	-0.000109297	0.000536263	0.000198597
3.94105e+10	0.000307887	0.000212238	0.000656847	0.00135307	0.000271146	-0.00046316	0.000218348	-0.000109679	0.000536727	0.000198226
3.87725e+10	0.000308517	0.000212394	0.000656721	0.0013552	0.000271445	-0.000462948	0.000218757	-0.000110037	0.000537242	0.000198058
3.81452e+10	0.000309188	0.000212646	0.000656647	0.00135741	0.000271735	-0.000462795	0.000219239	-0.000110413	0.000537863	0.000198024
3.75283e+10	0.000309977	0.00021285	0.000656758	0.0013594	0.000272083	-0.000462625	0.000219725	-0.00011084	0.000538441	0.000197893
3.69218e+10	0.000310764	0.000213054	0.000656861	0.00136153	0.000272465	-0.000462318	0.000220032	-0.000111256	0.000539021	0.00019765
3.63254e+10	0.000311533	0.000213199	0.000657011	0.00136391	0.000272786	-0.000461963	0.000220288	-0.00011189	0.000539613	0.000197283
3.57389e+10	0.000312472	0.000213405	0.000657203	0.00136621	0.000272958	-0.000461644	0.000220527	-0.000112699	0.000540101	0.000196888
3.51622e+10	0.000313389	0.000213733	0.000657451	0.00136834	0.000273086	-0.000461422	0.000220834	-0.000113736	0.000540445	0.000196578
3.45951e+10	0.000314083	0.00021399	0.000657579	0.0013706	0.000273144	-0.000461248	0.000221271	-0.000114818	0.000540623	0.00019637
3.40375e+10	0.000314554	0.000214096	0.00065796	0.00137312	0.000273174	-0.000461147	0.000221495	-0.000115621	0.000540894	0.000196015
3.34891e+10	0.000315084	0.000214401	0.000658604	0.0013753	0.000273232	-0.000461188	0.000221576	-0.000116332	0.000541307	0.000195425
3.29499e+10	0.000315776	0.000214817	0.000659175	0.00137725	0.000273217	-0.000461148	0.000221691	-0.000116994	0.000541562	0.000194871
3.24196e+10	0.000316664	0.000215148	0.000659634	0.00137928	0.000273241	-0.000460986	0.000221703	-0.000117755	0.000541567	0.000194337
3.18982e+10	0.000317767	0.00021543	0.000659988	0.00138139	0.000273377	-0.00046082	0.000221776	-0.000118622	0.000541391	0.000193876
3.13854e+10	0.00031876	0.000215611	0.000660517	0.00138351	0.000273472	-0.000460736	0.000221946	-0.000119235	0.000541231	0.00019357
3.08811e+10	0.000319499	0.000215748	0.000660984	0.00138572	0.00027345	-0.000460692	0.000222009	-0.000119658	0.000541177	0.000193171
3.03853e+10	0.000320056	0.000215836	0.000661504	0.00138808	0.000273373	-0.000460615	0.000222061	-0.000120075	0.000541124	0.000192545
2.98976e+10	0.00032065	0.000216024	0.000662272	0.00139039	0.000273262	-0.000460587	0.000222116	-0.000120756	0.000541147	0.000191985
2.9418e+10	0.000321042	0.000216136	0.000662908	0.00139278	0.000273078	-0.000460413	0.000222021	-0.000121473	0.000541086	0.000191597
2.89464e+10	0.000321143	0.000216224	0.000663278	0.00139517	0.000272866	-0.000460118	0.000221823	-0.000122263	0.000540981	0.00019128
2.84826e+10	0.000321334	0.000216282	0.000663764	0.00139742	0.000272673	-0.000459962	0.000221502	-0.000123492	0.000540937	0.00019104
2.80264e+10	0.000321625	0.00021618	0.000664317	0.00139962	0.000272546	-0.000459823	0.000221136	-0.000124811	0.000540869	0.000190782
2.75778e+10	0.000321776	0.000216242	0.000664905	0.00140173	0.000272474	-0.000459667	0.000220848	-0.000125834	0.000540787	0.000190674
2.71367e+10	0.000321795	0.000216385	0.000665401	0.00140392	0.000272272	-0.000459569	0.000220618	-0.000126799	0.000540599	0.000190774
2.67028e+10	0.000321737	0.000216425	0.000665554	0.00140622	0.000271998	-0.000459554	0.000220362	-0.000127847	0.000540419	0.000190792
2.62761e+10	0.000321575	0.000216389	0.000665648	0.00140835	0.000271849	-0.000459563	0.000219937	-0.000128981	0.000540412	0.0001906
2.58564e+10	0.000321121	0.000216487	0.000665822	0.0014104	0.000271871	-0.000459455	0.000219561	-0.000130012	0.000540396	0.000190355
2.54437e+10	0.000320691	0.000216653	0.000666238	0.00141259	0.000271893	-0.000459278	0.000219227	-0.000131091	0.000540337	0.000190268
2.50378e+10	0.000320501	0.000216919	0.00066664	0.00141474	0.000271741	-0.000459119	0.000218786	-0.000132416	0.000540276	0.000190324
2.46385e+10	0.000320352	0.00021715	0.00066718	0.00141672	0.000271545	-0.000458929	0.000218293	-0.000133313	0.000540176	0.0001902
2.42459e+10	0.000320139	0.000217326	0.000667959	0.00141872	0.000271446	-0.000458851	0.000217744	-0.000133961	0.000540042	0.000189826
2.38597e+10	0.000319869	0.00021758	0.00066883	0.00142089	0.000271377	-0.000458889	0.000217296	-0.000134526	0.000539965	0.000189508
2.34799e+10	0.000319636	0.000217774	0.000669831	0.00142313	0.000271153	-0.000458964	0.000216889	-0.000134954	0.000540079	0.000189374
2.31063e+10	0.000319441	0.0002179	0.000670875	0.00142525	0.000270757	-0.000458914	0.00021652	-0.000135554	0.000540219	0.000189384
2.27389e+10	0.000319182	0.000217764	0.00067205	0.00142737	0.00027032	-0.000458692	0.000216307	-0.000136256	0.000540223	0.000189239
2.23775e+10	0.000318928	0.00021747	0.000673212	0.00142946	0.000269879	-0.000458459	0.000216228	-0.00013689	0.000540211	0.000188997
2.2022e+10	0.000318746	0.000217322	0.000674416	0.00143151	0.000269507	-0.000458241	0.000216174	-0.000137399	0.000540487	0.000188779
2.16724e+10	0.000318585	0.000217323	0.000675638	0.0014336	0.000269221	-0.000458161	0.000216252	-0.000137955	0.000540971	0.000188558
2.13285e+10	0.000318174	0.000217424	0.000676609	0.00143564	0.000269046	-0.000458105	0.000216431	-0.000138845	0.000541365	0.000188492
2.09903e+10	0.000317509	0.000217509	0.000677484	0.00143775	0.000268852	-0.000458011	0.00021673	-0.000139951	0.000541714	0.000188417
2.06576e+10	0.00031689	0.000217432	0.000678487	0.00143993	0.000268588	-0.000457857	0.000216999	-0.000141109	0.000541995	0.000188197
2.03303e+10	0.000316244	0.00021744	0.000679688	0.00144185	0.000268277	-0.000457582	0.000217097	-0.000142182	0.000542227	0.000187969
2.00084e+10	0.000315521	0.000217617	0.00068076	0.00144371	0.000267994	-0.00045729	0.000217344	-0.000143138	0.000542719	0.000187662
1.96918e+10	0.000314795	0.000217829	0.000681663	0.00144581	0.00026779	-0.00045707	0.000217751	-0.000144015	0.000543246	0.000187381
1.93804e+10	0.000314149	0.000218107	0.000682451	0.00144791	0.000267544	-0.000456989	0.000218139	-0.000145167	0.000543567	0.000187248
1.9074e+10	0.000313529	0.000218455	0.000682947	0.00144982	0.000267351	-0.000456953	0.000218462	-0.000146375	0.000543866	0.000187107
1.87727e+10	0.000312907	0.000218773	0.000683468	0.00145183	0.000267229	-0.000457015	0.000218697	-0.000147677	0.000544258	0.000186896
1.84763e+10	0.000312239	0.000219013	0.000684065	0.0014538	0.000267006	-0.000457253	0.000218987	-0.000149159	0.000544652	0.000186657
1.81847e+10	0.000311631	0.000219261	0.000684544	0.00145553	0.000266709	-0.000457562	0.000219257	-0.000150577	0.000544925	0.000186467
1.78979e+10	0.000311171	0.000219578	0.000684952	0.00145723	0.000266398	-0.000457734	0.000219512	-0.00015198	0.00054528	0.000186352
1.76157e+10	0.000310633	0.000219847	0.000685189	0.00145894	0.000266024	-0.000457855	0.000219997	-0.000153133	0.000545615	0.000186356
1.73382e+10	0.000309934	0.000220104	0.000685594	0.0014607	0.000265611	-0.000458146	0.000220607	-0.00015394	0.000545775	0.000186389
1.70652e+10	0.000309326	0.000220418	0.000686248	0.00146231	0.000265233	-0.000458423	0.000221168	-0.000154642	0.000545957	0.000186385
1.67966e+10	0.000308968	0.000220756	0.000686864	0.00146381	0.000264954	-0.00045867	0.000221481	-0.000155589	0.000546192	0.00018639
1.65324e+10	0.000308707	0.000220891	0.000687586	0.00146559	0.000264719	-0.000458958	0.000221618	-0.000156795	0.000546406	0.000186402
1.62725e+10	0.000308258	0.000220924	0.000688305	0.00146747	0.000264421	-0.000459298	0.000221599	-0.000157799	0.000546606	0.000186469
1.60168e+10	0.000307836	0.000221124	0.000688913	0.00146943	0.000264166	-0.000459687	0.000221472	-0.000158774	0.000546819	0.000186524
1.57653e+10	0.000307585	0.000221426	0.000689421	0.00147145	0.00026395	-0.000459973	0.00022145	-0.000159998	0.000547017	0.000186619
1.55179e+10	0.000307436	0.000221731	0.000690039	0.00147324	0.000263663	-0.000460171	0.000221383	-0.000161072	0.000547233	0.000186838
1.52744e+10	0.000307373	0.000221998	0.00069084	0.00147509	0.000263334	-0.000460411	0.000221186	-0.000161991	0.000547439	0.000187145
1.5035e+10	0.000307247	0.000222327	0.000691567	0.00147702	0.000262833	-0.000460675	0.000221111	-0.000163085	0.000547551	0.000187467
1.47994e+10	0.000307134	0.000222547	0.000692443	0.0014789	0.000262269	-0.000461012	0.000221054	-0.000164267	0.000547627	0.000187697
1.45676e+10	0.000307069	0.000222599	0.000693459	0.00148069	0.000261751	-0.000461272	0.000220927	-0.000165139	0.000547703	0.000187953
1.43396e+10	0.0003071	0.000222709	0.000694342	0.0014824	0.000261127	-0.000461435	0.000220768	-0.000166204	0.000547747	0.00018817
1.41153e+10	0.000307245	0.000222747	0.000695114	0.00148398	0.000260381	-0.000461638	0.000220529	-0.000167435	0.000547762	0.000188536
1.38946e+10	0.000307307	0.000222583	0.000695853	0.00148544	0.000259613	-0.0004618	0.000220343	-0.000168441	0.000547745	0.000189006
1.36775e+10	0.000307208	0.00022232	0.000696564	0.00148693	0.000258849	-0.000461783	0.000220089	-0.000169376	0.000547741	0.000189503
1.34639e+10	0.000307145	0.000222002	0.000697185	0.00148827	0.000258068	-0.000461602	0.000219831	-0.000170266	0.000547883	0.000189973
1.32537e+10	0.000307159	0.000221707	0.000697996	0.00148948	0.000257262	-0.000461353	0.000219564	-0.000171293	0.000548086	0.000190202
1.30469e+10	0.000307179	0.000221232	0.000698887	0.00149045	0.000256363	-0.000461174	0.000219074	-0.000172135	0.000548069	0.000190435
1.28435e+10	0.000307185	0.000220702	0.000699612	0.00149131	0.000255403	-0.000461146	0.000218693	-0.000172872	0.000547826	0.000190822
1.26433e+10	0.000307231	0.000220414	0.000700171	0.00149207	0.000254442	-0.000461086	0.00021843	-0.000173821	0.000547572	0.000191259
1.24464e+10	0.00030729	0.000220166	0.000700863	0.0014928	0.000253503	-0.000460988	0.000218043	-0.000174755	0.000547459	0.000191689
1.22527e+10	0.000307245	0.000219815	0.000701739	0.00149344	0.000252528	-0.000460957	0.000217572	-0.000175669	0.000547348	0.000192175
1.20621e+10	0.000307039	0.0002195	0.000702411	0.00149378	0.000251605	-0.000460842	0.000217007	-0.000176393	0.000547183	0.000192598
1.18745e+10	0.000306746	0.000219224	0.000703015	0.0014943	0.000250713	-0.000460679	0.000216356	-0.000177159	0.000546996	0.000193179
1.169e+10	0.000306573	0.00021879	0.000703572	0.0014949	0.000249716	-0.00046055	0.000215687	-0.000177994	0.000546731	0.000193859
1.15084e+10	0.000306314	0.000218301	0.000704075	0.00149535	0.000248718	-0.000458124	0.000214931	-0.000178577	0.000546495	0.000194431
1.13297e+10	0.000305948	0.00021796	0.000704552	0.0014958	0.00024774	-0.000450677	0.000214184	-0.000179172	0.000546448	0.000195049
1.11539e+10	0.000305783	0.000217685	0.000704947	0.00149626	0.000246685	-0.000440577	0.000213547	-0.000180043	0.00054643	0.00019575
1.0981e+10	0.00030551	0.000217315	0.00070529	0.00149695	0.000245609	-0.000430903	0.000213101	-0.000181174	0.000546387	0.000196543
1.08108e+10	0.000305116	0.000216916	0.000705666	0.00149776	0.000244629	-0.000421732	0.000212756	-0.00018208	0.000546544	0.000197383
1.06433e+10	0.000304822	0.000216585	0.000706215	0.00149855	0.000243715	-0.000412824	0.000212369	-0.000182719	0.000546775	0.000198191
1.04786e+10	0.000304526	0.000216314	0.000706846	0.00149926	0.000242775	-0.000403973	0.000212005	-0.000183655	0.00054702	0.000199045
1.03164e+10	0.000304323	0.000216003	0.000707388	0.00149992	0.00024177	-0.000395054	0.000211588	-0.000184711	0.000547199	0.000199898
1.01569e+10	0.000304179	0.000215711	0.000708003	0.00150104	0.00024072	-0.000385806	0.00021094	-0.000185492	0.000547249	0.000200624
9.99993e+09	0.000304028	0.000215354	0.000708961	0.00150231	0.000239688	-0.000376246	0.000210211	-0.000186234	0.000547323	0.000201496
9.84546e+09	0.000303962	0.000214945	0.000710102	0.0015033	0.000238697	-0.000366869	0.000209685	-0.000187102	0.000547676	0.000202307
9.69346e+09	0.000303891	0.000214684	0.000711096	0.00150411	0.000237681	-0.000357618	0.00020937	-0.000187881	0.00054826	0.00020299
9.54389e+09	0.000303721	0.000214589	0.000711874	0.00150485	0.000236624	-0.000348417	0.000209264	-0.000188498	0.000548921	0.000203714
9.39671e+09	0.000303502	0.000214614	0.000712734	0.00150566	0.000235456	-0.000339396	0.000209032	-0.000189119	0.000549564	0.000204367
9.25188e+09	0.000303141	0.00021459	0.000713727	0.00150642	0.000234376	-0.000330291	0.000208679	-0.000189579	0.000550062	0.00020516
9.10936e+09	0.000302656	0.0002145	0.000714749	0.00150712	0.000233472	-0.00032101	0.000208395	-0.000189949	0.00055051	0.000206012
8.96911e+09	0.000302223	0.000214508	0.000715606	0.00150778	0.000232593	-0.000311731	0.00020826	-0.00019046	0.000550967	0.000206517
8.8311e+09	0.000301918	0.000214624	0.000716109	0.00150826	0.000231683	-0.000302506	0.000208131	-0.000191095	0.00055145	0.000206902
8.69528e+09	0.000301484	0.000214831	0.000716455	0.00150833	0.000230682	-0.000293247	0.000207902	-0.000191774	0.000551881	0.000207431
8.56163e+09	0.000300792	0.000215174	0.000716663	0.00150846	0.000229722	-0.000284033	0.000207701	-0.000192206	0.000552425	0.00020805
8.43011e+09	0.000300022	0.000215466	0.000716494	0.0015088	0.000228845	-0.000274687	0.000207463	-0.000192474	0.000553	0.00020886
8.30068e+09	0.000299298	0.000215679	0.000716372	0.00150899	0.000228001	-0.000267715	0.000207124	-0.00019245	0.000553495	0.000209683
8.1733e+09	0.00029878	0.000216084	0.000716392	0.00150921	0.000227188	-0.000261082	0.000206938	-0.000192188	0.000554017	0.000210379
8.04795e+09	0.00029829	0.000216602	0.00071618	0.00150966	0.0002264	-0.000252327	0.000207047	-0.000191887	0.000554695	0.000211165
7.92459e+09	0.000297817	0.000217145	0.000716076	0.00151029	0.000225732	-0.000243941	0.000207179	-0.00019156	0.000555578	0.000212263
7.80319e+09	0.00029742	0.000217751	0.000716127	0.00151084	0.000225124	-0.000235838	0.000207265	-0.000191198	0.000556288	0.000213484
7.68371e+09	0.000296973	0.000218427	0.000716248	0.00151127	0.000224574	-0.000227858	0.000207446	-0.000190626	0.000556955	0.000214517
7.56613e+09	0.00029668	0.000219245	0.000716272	0.00151165	0.000224095	-0.000219945	0.000207615	-0.000190322	0.000557758	0.000215482
7.45042e+09	0.000296468	0.000220032	0.000716281	0.00151234	0.000223596	-0.000212064	0.000207529	-0.000190451	0.000558679	0.00021651
7.33653e+09	0.000296176	0.000220581	0.000716361	0.00151322	0.000223068	-0.000204225	0.00020744	-0.000190415	0.000559592	0.00021749
7.22445e+09	0.000295854	0.000220896	0.000716234	0.00151415	0.000222603	-0.000196376	0.000207275	-0.000190315	0.000560325	0.000218311
7.11414e+09	0.000295483	0.000221226	0.000715847	0.00151496	0.000222141	-0.00018864	0.000207106	-0.000189858	0.000561069	0.000219279
7.00558e+09	0.00029509	0.000221747	0.000715293	0.00151565	0.000221584	-0.000180932	0.000206996	-0.000189129	0.0005619	0.000220424
6.89873e+09	0.000294782	0.000222354	0.000714693	0.00151646	0.000220994	-0.000173174	0.000206529	-0.00018856	0.000562761	0.000221574
6.79357e+09	0.000294557	0.000222715	0.000714099	0.0015174	0.000220404	-0.00016558	0.000206105	-0.000187971	0.00056363	0.000222671
6.69007e+09	0.000294334	0.000223078	0.000713434	0.00151843	0.000219821	-0.000158007	0.000205956	-0.000187414	0.000564491	0.000223632
6.5882e+09	0.000294243	0.00022346	0.000712641	0.00151911	0.000219253	-0.000150606	0.000205758	-0.000186704	0.000565139	0.000224446
6.48794e+09	0.000294181	0.000223648	0.000712131	0.0015197	0.000218757	-0.000143402	0.000205683	-0.000185626	0.000565699	0.000225072
6.38926e+09	0.000294154	0.000223924	0.000711519	0.00152035	0.00021821	-0.000136516	0.000205576	-0.000184152	0.00056638	0.000225831
6.29214e+09	0.000294262	0.000224143	0.000710558	0.00152103	0.000217679	-0.000131869	0.000205387	-0.000182805	0.000567089	0.000226751
6.19655e+09	0.000294292	0.000224277	0.000709674	0.00152172	0.000217214	-0.000132026	0.000205277	-0.00018189	0.000567618	0.000227561
6.10246e+09	0.000294147	0.000224324	0.000708814	0.00152215	0.000216715	-0.000135276	0.000205057	-0.000180896	0.00056794	0.000228293
6.00985e+09	0.000293952	0.000224405	0.000707893	0.00152233	0.000216215	-0.000138568	0.000205045	-0.000179541	0.000568247	0.000228845
5.91869e+09	0.000293786	0.000224677	0.000706971	0.00152262	0.000215715	-0.00014163	0.000205108	-0.000177989	0.00056872	0.000229298
5.82897e+09	0.000293506	0.000224935	0.000705848	0.00152302	0.000215128	-0.000144632	0.000205124	-0.00017641	0.000569248	0.000229886
5.74066e+09	0.000293321	0.000225069	0.000704531	0.00152335	0.000214498	-0.000147743	0.000205318	-0.000174957	0.000569684	0.000230545
5.65373e+09	0.000293047	0.000225027	0.000703381	0.00152357	0.000213957	-0.000150942	0.000205467	-0.000173571	0.000570294	0.000231213
5.56817e+09	0.000292498	0.000224979	0.00070249	0.00152379	0.000213418	-0.00015413	0.000205467	-0.000171927	0.000571025	0.000231926
5.48395e+09	0.000291961	0.000224805	0.000701681	0.00152397	0.00021286	-0.000157158	0.000205414	-0.000170041	0.000571857	0.00023279
5.40105e+09	0.000291575	0.000224429	0.000700779	0.00152416	0.000212337	-0.000160048	0.000205493	-0.00016833	0.000572824	0.000233788
5.31945e+09	0.000291079	0.000224037	0.000699916	0.00152457	0.000211877	-0.000162849	0.000205596	-0.000167265	0.000573652	0.000234769
5.23913e+09	0.000290512	0.000223531	0.000699276	0.00152516	0.000211459	-0.000165714	0.000205783	-0.000166593	0.00057447	0.000235427
5.16006e+09	0.00028992	0.000222992	0.000698836	0.0015257	0.000211189	-0.000168643	0.000206128	-0.000165792	0.000575323	0.000236037
5.08223e+09	0.00028926	0.000222606	0.000698349	0.0015261	0.000211047	-0.000171283	0.000206361	-0.000164824	0.000576244	0.000236832
5.00561e+09	0.000288754	0.000222356	0.000697931	0.00152633	0.000210852	-0.000173502	0.000206406	-0.000163819	0.00057725	0.000237687
4.9302e+09	0.000288223	0.000222053	0.000697688	0.0015267	0.000210625	-0.000175523	0.000206528	-0.000162918	0.000578094	0.00023863
4.85596e+09	0.000287684	0.000221721	0.00069774	0.00152727	0.000210384	-0.000177415	0.000206757	-0.000161796	0.000578932	0.000239545
4.78288e+09	0.00028713	0.000221271	0.000698029	0.0015278	0.000210222	-0.000179326	0.00020698	-0.000160371	0.000579918	0.000240248
4.71094e+09	0.00028658	0.00022071	0.000698242	0.00152832	0.000210109	-0.000181263	0.000207103	-0.000159169	0.000580835	0.000240842
4.64012e+09	0.000286086	0.000220157	0.000698233	0.00152901	0.000209927	-0.000182878	0.000207146	-0.000158464	0.000581661	0.000241566
4.57041e+09	0.000285435	0.000219662	0.000697969	0.00153003	0.000209749	-0.000184313	0.000207398	-0.000157679	0.000582645	0.000242435
4.50178e+09	0.000284679	0.00021925	0.000698037	0.00153122	0.000209672	-0.000185927	0.000207758	-0.000156789	0.000583631	0.000243281
4.43421e+09	0.000283887	0.000218844	0.000698432	0.00153231	0.000209619	-0.000187783	0.000208177	-0.000156027	0.000584441	0.000244046
4.3677e+09	0.000283069	0.000218629	0.000698658	0.00153319	0.000209498	-0.000189769	0.00020865	-0.000155156	0.00058515	0.000244844
4.30223e+09	0.000282352	0.000218283	0.000698643	0.00153403	0.000209357	-0.000191606	0.000209142	-0.000154342	0.000585947	0.000245605
4.23777e+09	0.00028153	0.000217857	0.000698607	0.00153476	0.00020928	-0.000193299	0.000209613	-0.000153896	0.000586732	0.000246523
4.17431e+09	0.000280426	0.000217597	0.000698708	0.00153549	0.000209334	-0.000195095	0.000210149	-0.000153768	0.000587415	0.000247412
4.11184e+09	0.000279287	0.000217189	0.000698852	0.00153657	0.000209417	-0.00019699	0.000210984	-0.000153389	0.000588281	0.000248092
4.05034e+09	0.000278251	0.000216619	0.000699214	0.00153764	0.000209491	-0.000198908	0.000211843	-0.000152763	0.000589372	0.000248722
3.98979e+09	0.000277359	0.000216032	0.000699671	0.00153853	0.000209574	-0.000200822	0.000212753	-0.000151708	0.000590514	0.00024934
3.93018e+09	0.000276508	0.00021533	0.000699989	0.00153952	0.000209509	-0.000202708	0.000213745	-0.000150633	0.000591522	0.000249942
3.87149e+09	0.00027552	0.000214543	0.000700421	0.0015405	0.000209397	-0.000204589	0.000214627	-0.000149957	0.000592449	0.000250504
3.81372e+09	0.000274569	0.000213817	0.000701103	0.00154151	0.000209379	-0.000206613	0.000215489	-0.000149342	0.000593441	0.000251034
3.75683e+09	0.000273792	0.000212921	0.000701869	0.00154241	0.000209424	-0.000208682	0.000216356	-0.000148826	0.000594552	0.000251529
3.70083e+09	0.000273039	0.000212025	0.000702481	0.00154329	0.000209511	-0.000210546	0.000217214	-0.000148236	0.000595648	0.000252105
3.64569e+09	0.000272365	0.000211252	0.000703252	0.00154424	0.000209521	-0.000212172	0.000218059	-0.000147629	0.000596508	0.000252732
3.5914e+09	0.000271733	0.00021031	0.000704049	0.00154496	0.000209473	-0.000213763	0.000218748	-0.000147202	0.00059724	0.000253326
3.53796e+09	0.000271099	0.00020951	0.000704518	0.00154543	0.000209493	-0.000215423	0.00021935	-0.00014683	0.000598172	0.000253938
3.48533e+09	0.000270562	0.000208809	0.00070492	0.001546	0.0002095	-0.000216922	0.000220077	-0.000146305	0.000599257	0.000254416
3.43352e+09	0.000270044	0.000208018	0.000705519	0.00154666	0.000209401	-0.000218421	0.000220676	-0.000145419	0.000600351	0.000254857
3.38251e+09	0.000269572	0.000207381	0.000706202	0.00154737	0.0002092	-0.000220189	0.000220964	-0.000144322	0.000601395	0.000255669
3.33228e+09	0.000269115	0.000206862	0.000706635	0.00154825	0.00020898	-0.000221908	0.000221191	-0.000143728	0.000602298	0.000256617
3.28283e+09	0.000268743	0.000206243	0.000707237	0.00154924	0.00020883	-0.000223439	0.000221657	-0.000143111	0.000603246	0.000257483
3.23414e+09	0.000268511	0.000205644	0.000708175	0.00155037	0.000208759	-0.000224872	0.000222251	-0.000142207	0.000604434	0.000258362
3.1862e+09	0.000268314	0.000205177	0.000709111	0.00155138	0.000208662	-0.000226048	0.00022274	-0.000141448	0.000605681	0.000259282
3.13899e+09	0.000268006	0.000204709	0.000710196	0.00155227	0.000208541	-0.00022704	0.000222974	-0.000140862	0.000606767	0.000260311
3.09251e+09	0.000267688	0.000204214	0.000711315	0.00155314	0.000208469	-0.000228019	0.000223121	-0.000140247	0.000607892	0.000261383
3.04675e+09	0.000267384	0.000203643	0.000712281	0.00155392	0.000208426	-0.000228856	0.000223596	-0.000139556	0.000609217	0.000262365
3.00168e+09	0.000266926	0.000202945	0.000713366	0.00155461	0.000208424	-0.000229456	0.000224103	-0.000139185	0.000610525	0.0002635
2.95731e+09	0.000266426	0.000202255	0.000714623	0.00155543	0.000208561	-0.000230039	0.000224306	-0.000138734	0.000611588	0.000264813
2.91362e+09	0.000265958	0.000201695	0.000715949	0.0015563	0.000208732	-0.000230537	0.000224331	-0.000138194	0.000612577	0.000265834
2.8706e+09	0.000265566	0.000201153	0.000717063	0.00155697	0.000208787	-0.000231057	0.00022432	-0.000137863	0.000613502	0.000266864
2.82824e+09	0.000265239	0.000200498	0.000717686	0.0015577	0.000208859	-0.000231716	0.000224464	-0.00013752	0.000614337	0.00026819
2.78653e+09	0.000264917	0.000199765	0.00071803	0.0015584	0.000208865	-0.000232302	0.000224798	-0.000137044	0.000615193	0.00026936
2.74545e+09	0.000264719	0.000199257	0.000718362	0.00155869	0.000208744	-0.000232902	0.000225285	-0.000136504	0.000616076	0.000270327
2.705e+09	0.000264532	0.000198766	0.0007187	0.00155897	0.00020858	-0.000233459	0.000225754	-0.000136146	0.000617081	0.000271265
2.66517e+09	0.000264208	0.000198219	0.000718889	0.00155936	0.000208455	-0.000233878	0.000226197	-0.000136048	0.000618045	0.000271873
2.62595e+09	0.000263935	0.000197656	0.000718808	0.0015597	0.000208452	-0.000234285	0.000226844	-0.000135984	0.000618895	0.000272466
2.58733e+09	0.000263525	0.000196987	0.000718771	0.00155992	0.000208503	-0.000234847	0.000227414	-0.00013588	0.000619696	0.000273281
2.5493e+09	0.000262995	0.000196407	0.000718866	0.00156026	0.000208529	-0.00023548	0.000227983	-0.000135868	0.000620483	0.000273939
2.51185e+09	0.000262533	0.000195979	0.00071906	0.00156082	0.00020848	-0.000235859	0.000228633	-0.000135893	0.000621373	0.000274632
2.47497e+09	0.000262331	0.000195507	0.000719431	0.00156126	0.000208296	-0.000236059	0.000228968	-0.000135819	0.000622316	0.000275511
2.43865e+09	0.000262161	0.000194966	0.000719848	0.00156175	0.000208137	-0.000236334	0.000229291	-0.000135581	0.000623212	0.000276507
2.40289e+09	0.00026163	0.000194613	0.000720295	0.0015623	0.000207982	-0.000236635	0.000229799	-0.000135221	0.000624162	0.000277683
2.36766e+09	0.000261158	0.00019434	0.000720728	0.00156275	0.000207848	-0.000236836	0.000230023	-0.000135218	0.000625104	0.000278823
2.33298e+09	0.000261052	0.000193887	0.000721175	0.00156335	0.000207897	-0.0002369	0.000230021	-0.000135363	0.000625906	0.000280051
2.29882e+09	0.000260996	0.000193262	0.000721654	0.00156399	0.000207987	-0.000237033	0.000230205	-0.000135146	0.000626792	0.00028151
2.26518e+09	0.000260765	0.000192636	0.000721996	0.00156469	0.000208058	-0.000237142	0.000230553	-0.000134699	0.00062776	0.000283166
2.23206e+09	0.000260412	0.000191907	0.000722386	0.00156559	0.000208177	-0.000236976	0.000230969	-0.000134087	0.000628597	0.000284654
2.19943e+09	0.000260103	0.000191101	0.000723182	0.00156634	0.000208376	-0.000236764	0.00023146	-0.000133504	0.000629466	0.000285959
2.1673e+09	0.000260045	0.000190455	0.000724161	0.00156683	0.000208558	-0.000236553	0.000231921	-0.00013318	0.000630494	0.000287303
2.13566e+09	0.000260105	0.000189719	0.000725009	0.00156734	0.000208643	-0.000236297	0.000232559	-0.00013304	0.000631463	0.000288593
2.1045e+09	0.000260117	0.000188973	0.000725672	0.00156776	0.000208699	-0.000235916	0.000233374	-0.000132884	0.000632364	0.00028992
2.07381e+09	0.000260039	0.000188322	0.000726395	0.00156823	0.00020878	-0.000235395	0.000234097	-0.000132768	0.000633259	0.000291242
2.04358e+09	0.000260019	0.000187581	0.000727397	0.00156886	0.00020893	-0.000234954	0.000234962	-0.000132315	0.000634248	0.000292529
2.01381e+09	0.000260013	0.000186768	0.000728252	0.0015693	0.000209064	-0.00023454	0.000236011	-0.000131595	0.000635367	0.000293813
1.98449e+09	0.000260017	0.000185928	0.000728878	0.00156979	0.000209096	-0.000234151	0.000237071	-0.000131045	0.000636318	0.000295109
1.95562e+09	0.000260015	0.000185216	0.00072959	0.00157039	0.000209107	-0.000233891	0.000238083	-0.000130675	0.000637126	0.000296392
1.92718e+09	0.000259805	0.000184482	0.000730698	0.00157108	0.000209216	-0.000233532	0.000238852	-0.000130528	0.000637844	0.000297593
1.89917e+09	0.00025956	0.000183738	0.000732051	0.00157185	0.000209484	-0.000233046	0.000239759	-0.000130052	0.000638544	0.000298658
1.87158e+09	0.000259251	0.000183082	0.000733107	0.00157271	0.000209798	-0.000232523	0.000240833	-0.000129271	0.00063943	0.000299716
1.84441e+09	0.000258768	0.000182541	0.000733888	0.00157352	0.000210216	-0.00023193	0.000241719	-0.000128393	0.000640433	0.000300871
1.81765e+09	0.00025833	0.000182083	0.000734665	0.0015743	0.000210638	-0.000231354	0.000242781	-0.000127585	0.000641473	0.000302083
1.79129e+09	0.000257922	0.000181652	0.000735622	0.00157493	0.000211096	-0.00023076	0.00024379	-0.000127053	0.000642563	0.000303132
1.76533e+09	0.000257425	0.000181308	0.000736779	0.00157549	0.000211675	-0.000230162	0.000244834	-0.00012663	0.00064362	0.000304117
1.73976e+09	0.000256839	0.000180811	0.000737926	0.00157614	0.000212279	-0.00022967	0.00024607	-0.000126261	0.000644566	0.00030512
1.71458e+09	0.000256256	0.000180349	0.000738744	0.0015768	0.000212904	-0.000229224	0.000247057	-0.000125765	0.000645313	0.000306118
1.68977e+09	0.000255778	0.000180083	0.000739621	0.00157755	0.000213494	-0.000228706	0.000247989	-0.000125491	0.000645955	0.000307279
1.66534e+09	0.000255256	0.00017976	0.000740725	0.00157824	0.000214031	-0.000228071	0.000249026	-0.000125345	0.000646701	0.000308439
1.64127e+09	0.000254615	0.000179373	0.000741775	0.00157875	0.000214604	-0.000227383	0.000250069	-0.000124793	0.000647313	0.000309274
1.61757e+09	0.0002539	0.000179069	0.000743015	0.00157902	0.000215301	-0.000226817	0.000250869	-0.00012424	0.000647718	0.000310061
1.59422e+09	0.000253279	0.0001788	0.000744371	0.0015793	0.000216004	-0.000226171	0.000251594	-0.000123774	0.000648068	0.000310981
1.57122e+09	0.00025288	0.000178587	0.000745713	0.00157978	0.000216638	-0.000225445	0.000252408	-0.000123256	0.000648445	0.000311979
1.54856e+09	0.000252508	0.000178231	0.000747059	0.00158051	0.000217284	-0.000224734	0.000253132	-0.000122748	0.000648626	0.000312887
1.52625e+09	0.000252047	0.000177753	0.000748152	0.00158119	0.000217926	-0.00022411	0.000254087	-0.000122415	0.000648511	0.000313606
1.50426e+09	0.000251624	0.000177255	0.000749357	0.00158186	0.000218544	-0.000223594	0.000255075	-0.000122102	0.000648486	0.000314551
1.48261e+09	0.000251238	0.000176893	0.000750775	0.0015825	0.000219103	-0.000222971	0.000256057	-0.000121635	0.000648699	0.000315617
1.46128e+09	0.000250932	0.000176709	0.000751922	0.00158297	0.000219589	-0.00022217	0.000257135	-0.000121375	0.000648987	0.00031639
1.44027e+09	0.000250756	0.000176439	0.000752778	0.00158346	0.000220092	-0.000221378	0.000258013	-0.000121297	0.000649164	0.00031723
1.41958e+09	0.000250632	0.00017616	0.000753802	0.00158433	0.000220661	-0.000220623	0.000258618	-0.000121153	0.000649211	0.000318372
1.39919e+09	0.000250409	0.000175835	0.000754978	0.00158535	0.000221254	-0.000219726	0.000259239	-0.000120963	0.000649462	0.000319552
1.37911e+09	0.00025005	0.000175325	0.000756185	0.00158631	0.000221757	-0.000218748	0.000260211	-0.000120559	0.000650107	0.000320542
1.35932e+09	0.000249677	0.000174693	0.000757287	0.00158742	0.000222255	-0.00021771	0.00026104	-0.000119926	0.000650767	0.000321444
1.33984e+09	0.000249383	0.000174216	0.000757824	0.00158855	0.000222799	-0.000216677	0.000261589	-0.000119579	0.000651217	0.000322523
1.32064e+09	0.00024914	0.000173869	0.000758288	0.00158954	0.000223275	-0.000215681	0.000262193	-0.000119622	0.000651632	0.000323711
1.30172e+09	0.000249096	0.000173402	0.000759232	0.00159041	0.000223789	-0.000214809	0.000262958	-0.000119369	0.000652087	0.000324711
1.28309e+09	0.000249081	0.000172849	0.000760411	0.00159122	0.000224422	-0.000213947	0.00026368	-0.000118813	0.00065249	0.000325633
1.26474e+09	0.000248942	0.000172476	0.000761427	0.00159182	0.000225015	-0.000213124	0.000264141	-0.000118482	0.000652693	0.00032677
1.24666e+09	0.000248791	0.0001721	0.00076249	0.00159249	0.000225575	-0.000212226	0.000264699	-0.000118543	0.00065264	0.000328163
1.22885e+09	0.000248557	0.00017144	0.000763724	0.0015933	0.000226094	-0.000211205	0.000265264	-0.00011885	0.000652552	0.000329715
1.2113e+09	0.000248432	0.000170698	0.000765024	0.00159418	0.000226499	-0.000210369	0.000265855	-0.000118916	0.000652485	0.000331082
1.19401e+09	0.000248214	0.000170263	0.000766357	0.00159502	0.000227019	-0.000209562	0.000266436	-0.000118959	0.000652301	0.000332242
1.17698e+09	0.000247891	0.000170077	0.000767664	0.00159575	0.000227658	-0.000208658	0.000267118	-0.000118924	0.000652047	0.000333409
1.1602e+09	0.000247649	0.000169866	0.000768577	0.00159631	0.000228186	-0.000207501	0.000267874	-0.000118912	0.000651932	0.000334841
1.14367e+09	0.000247224	0.000169553	0.00076935	0.00159705	0.000228731	-0.000206217	0.000268484	-0.000119091	0.000651863	0.000336458
1.12739e+09	0.000246674	0.000169284	0.000770185	0.0015979	0.000229352	-0.000205056	0.000269241	-0.000119083	0.000651783	0.000337932
1.11135e+09	0.000246146	0.000169053	0.000770857	0.00159856	0.000230017	-0.000203855	0.000270177	-0.000118671	0.000651893	0.000339253
1.09554e+09	0.00024555	0.000168761	0.000771773	0.00159927	0.000230646	-0.00020263	0.000271042	-0.000118164	0.000652107	0.000340687
1.07997e+09	0.000244937	0.00016845	0.000772884	0.00160011	0.000231216	-0.000201396	0.000271767	-0.000117822	0.000652404	0.000342458
1.06463e+09	0.000244395	0.000168206	0.000773597	0.00160084	0.000231662	-0.000200107	0.000272399	-0.000117724	0.000652748	0.000344163
1.04951e+09	0.000244017	0.000167913	0.000774193	0.0016012	0.000232035	-0.000198913	0.000272958	-0.000117595	0.00065319	0.000345616
1.03462e+09	0.000243848	0.000167465	0.00077515	0.00160168	0.000232404	-0.0001977	0.000273502	-0.000117254	0.000653507	0.000347168
1.01994e+09	0.000243751	0.000167077	0.000776086	0.00160232	0.000232776	-0.000196362	0.000273968	-0.000117446	0.000653683	0.000348767
1.00549e+09	0.000243678	0.000166892	0.000776923	0.0016031	0.000233177	-0.000195031	0.000274462	-0.000117963	0.000654081	0.000350464
9.91245e+08	0.000243579	0.00016672	0.000777822	0.00160404	0.000233547	-0.000193762	0.000274966	-0.000118263	0.000654493	0.000352206
9.77211e+08	0.000243525	0.000166476	0.000778692	0.00160482	0.000233983	-0.000192619	0.000275447	-0.000118469	0.000654936	0.000353714
9.63384e+08	0.000243697	0.000166261	0.000779622	0.00160557	0.000234569	-0.000191488	0.000275962	-0.000118878	0.000655419	0.000355178
9.49761e+08	0.000244088	0.000166149	0.000780437	0.0016064	0.000235159	-0.000190353	0.000276552	-0.000119477	0.000655751	0.000356856
9.36337e+08	0.00024456	0.000166229	0.000781299	0.00160734	0.000235758	-0.000189293	0.000277066	-0.000119973	0.000656063	0.00035863
9.23112e+08	0.000244876	0.000166433	0.000782334	0.00160826	0.00023632	-0.000188376	0.000277373	-0.000120479	0.000656392	0.000360208
9.1008e+08	0.000245208	0.00016663	0.00078323	0.00160917	0.000236847	-0.000187369	0.000277617	-0.000121114	0.000656563	0.000361778
8.9724e+08	0.000245583	0.000166816	0.000784316	0.00161001	0.000237432	-0.000186086	0.000278017	-0.000121627	0.000656708	0.000363433
8.84588e+08	0.000246013	0.000166892	0.000785546	0.00161073	0.000237982	-0.000184847	0.000278451	-0.000122115	0.000657086	0.000365078
8.72122e+08	0.000246747	0.000166993	0.000786353	0.00161158	0.000238484	-0.000183672	0.000278782	-0.000122896	0.000657622	0.000366778
8.59839e+08	0.000247539	0.000167132	0.000787046	0.00161258	0.000239006	-0.000182362	0.000279161	-0.000123831	0.000658158	0.000368594
8.47735e+08	0.000248349	0.000167043	0.000788079	0.00161374	0.000239613	-0.000181037	0.000279489	-0.000124714	0.00065871	0.000370321
8.35809e+08	0.000249299	0.000166839	0.000788987	0.00161475	0.000240204	-0.000179656	0.000279975	-0.000125795	0.00065925	0.000371804
8.24057e+08	0.000250472	0.000166905	0.000789525	0.00161567	0.000240784	-0.000178141	0.000280388	-0.000126957	0.000659835	0.000373134
8.12477e+08	0.000251702	0.000167189	0.000789894	0.00161663	0.000241434	-0.00017655	0.000280573	-0.000127952	0.000660449	0.000374533
8.01067e+08	0.000252809	0.000167588	0.000790276	0.00161756	0.000242105	-0.000175065	0.000280827	-0.000128979	0.000661088	0.000376177
7.89823e+08	0.000253905	0.000167936	0.00079085	0.00161846	0.000242818	-0.000173828	0.000281023	-0.000129971	0.000661822	0.000377964
7.78744e+08	0.00025483	0.000168077	0.000791413	0.00161936	0.00024363	-0.000172675	0.000281044	-0.000130944	0.000662492	0.000379698
7.67826e+08	0.000255652	0.000168358	0.000791859	0.00162032	0.000244388	-0.000171497	0.000281019	-0.000132083	0.000663284	0.000381521
7.57067e+08	0.000256499	0.000168666	0.000792403	0.00162128	0.000244977	-0.000170245	0.000280926	-0.000133113	0.00066424	0.000383497
7.46465e+08	0.000257273	0.000168905	0.000793161	0.00162234	0.000245541	-0.000169003	0.00028096	-0.000133828	0.000665152	0.000385451
7.36018e+08	0.000257944	0.000169126	0.000794255	0.00162364	0.000246138	-0.000167962	0.000281061	-0.000134503	0.000665956	0.000387318
7.25723e+08	0.000258629	0.00016921	0.00079544	0.00162498	0.000246599	-0.000166889	0.000281014	-0.000135168	0.00066678	0.000388806
7.15578e+08	0.000259447	0.00016906	0.000796466	0.001626	0.00024692	-0.000165833	0.000281075	-0.000135747	0.000667665	0.000390201
7.0558e+08	0.000260465	0.000169073	0.000797378	0.00162662	0.000247335	-0.00016488	0.000281263	-0.000136307	0.000668445	0.000391877
6.95728e+08	0.000261521	0.000169264	0.000798133	0.00162701	0.000247738	-0.000163892	0.000281751	-0.000136839	0.000669236	0.000393801
6.86019e+08	0.000262643	0.000169298	0.000798963	0.00162763	0.000248048	-0.000163187	0.000282186	-0.000137087	0.000670017	0.000395663
6.76451e+08	0.000263722	0.000169365	0.00080025	0.00162868	0.000248387	-0.000162578	0.000282552	-0.000137321	0.000670671	0.000397388
6.67022e+08	0.000264641	0.000169346	0.000801754	0.00162965	0.000248796	-0.000161842	0.00028284	-0.000137861	0.000671305	0.000399404
6.5773e+08	0.000265835	0.000169316	0.000803275	0.00163047	0.000249269	-0.000161145	0.000282986	-0.00013841	0.000672086	0.000401456
6.48572e+08	0.000267264	0.000169343	0.000804566	0.00163142	0.000249758	-0.00016045	0.000283318	-0.000138863	0.000673005	0.000403148
6.39547e+08	0.000268766	0.000169247	0.00080561	0.0016323	0.000250337	-0.000159805	0.000283758	-0.00013925	0.000673898	0.000404648
6.30653e+08	0.000270403	0.000169253	0.000806837	0.00163304	0.000250847	-0.000159261	0.000284184	-0.000139955	0.000674678	0.000406075
6.21888e+08	0.00027202	0.000169291	0.000808171	0.0016336	0.000251326	-0.000158741	0.000284697	-0.000140682	0.000675382	0.000407355
6.13249e+08	0.000273733	0.000169387	0.000809609	0.00163384	0.000251855	-0.000158232	0.000285129	-0.000141065	0.000676155	0.00040884
6.04735e+08	0.000275734	0.000169502	0.000811174	0.00163418	0.000252309	-0.000157751	0.000285351	-0.000141743	0.000677079	0.000410496
5.96345e+08	0.000277694	0.000169512	0.000812656	0.0016345	0.000252716	-0.000157341	0.000285342	-0.000142747	0.000678004	0.000412094
5.88075e+08	0.000279559	0.000169432	0.000814251	0.00163469	0.000253153	-0.000156981	0.000285286	-0.000143497	0.00067881	0.000413755
5.79925e+08	0.000281501	0.000169399	0.000815817	0.00163503	0.000253658	-0.000156735	0.000285478	-0.000143964	0.000679636	0.000415285
5.71893e+08	0.000283555	0.000169549	0.00081695	0.00163521	0.000254019	-0.000156605	0.00028587	-0.000144474	0.0006804	0.000416791
5.63977e+08	0.000285592	0.000169742	0.000817947	0.00163544	0.000254251	-0.000156412	0.000286081	-0.000144986	0.000680998	0.000418189
5.56174e+08	0.00028749	0.000169852	0.000819197	0.00163586	0.000254509	-0.000156075	0.000285899	-0.000145263	0.000681598	0.000419536
5.48484e+08	0.000289148	0.000169955	0.00082055	0.00163639	0.000254716	-0.000155736	0.000285443	-0.000145508	0.000682098	0.000420973
5.40905e+08	0.000290509	0.000170151	0.000822142	0.00163702	0.000254935	-0.000155577	0.000285048	-0.000145883	0.000682445	0.000422431
5.33435e+08	0.000291811	0.000170432	0.000823915	0.00163735	0.000255191	-0.000155405	0.000284813	-0.000145994	0.000682834	0.000423972
5.26072e+08	0.000293076	0.000170669	0.000825454	0.00163743	0.000255482	-0.000155132	0.000284494	-0.00014573	0.000683246	0.000425478
5.18815e+08	0.000294206	0.000170899	0.00082701	0.00163756	0.000255755	-0.000154753	0.000284217	-0.000145395	0.00068352	0.000427002
5.11662e+08	0.000295215	0.000171402	0.000828673	0.00163787	0.000255941	-0.000154193	0.000284074	-0.000145239	0.000683597	0.00042852
5.04612e+08	0.000296134	0.000171949	0.000830064	0.00163811	0.00025619	-0.000153627	0.000283971	-0.000145148	0.000683659	0.000429911
4.97663e+08	0.000297084	0.000172511	0.00083126	0.00163816	0.00025654	-0.00015315	0.000283891	-0.000144974	0.00068382	0.000431077
4.90814e+08	0.000298082	0.000173286	0.000832107	0.00163828	0.000256777	-0.000152701	0.000283689	-0.000145135	0.000683812	0.000432282
4.84063e+08	0.000299162	0.000174006	0.000832747	0.00163853	0.00025682	-0.000152261	0.000283542	-0.000145621	0.000683617	0.000433477
4.77409e+08	0.000300372	0.000174541	0.000833389	0.00163877	0.000256801	-0.000151963	0.000283667	-0.00014628	0.000683402	0.000434592
4.7085e+08	0.000301683	0.000175095	0.000833808	0.00163893	0.00025681	-0.000151765	0.000283752	-0.000146749	0.000683217	0.000435658
4.64385e+08	0.000303091	0.000175846	0.00083424	0.00163874	0.000256713	-0.000151519	0.000283952	-0.00014654	0.000683164	0.0004364
4.58013e+08	0.000304514	0.000176859	0.000834583	0.00163865	0.000256561	-0.000151218	0.000283978	-0.000146208	0.000683044	0.000436986
4.51731e+08	0.000306052	0.000177943	0.000834615	0.00163894	0.000256292	-0.000150934	0.000283869	-0.000146483	0.000682913	0.000437604
4.45539e+08	0.000307838	0.000178715	0.000834535	0.00163939	0.000255972	-0.000150804	0.000283818	-0.000146933	0.000682893	0.000438136
4.39436e+08	0.000309854	0.000179155	0.000834331	0.00163984	0.000255778	-0.000150733	0.000283826	-0.000147253	0.000682746	0.000438517
4.3342e+08	0.000311815	0.000179585	0.000834128	0.00163998	0.000255576	-0.000150672	0.000284002	-0.00014767	0.000682685	0.000438855
4.2749e+08	0.000313768	0.000180167	0.000834092	0.00164008	0.000255346	-0.000150876	0.000284251	-0.000147858	0.000682945	0.000439318
4.21644e+08	0.000316017	0.000180928	0.000834177	0.00164045	0.000255182	-0.000151193	0.000284487	-0.000148057	0.000683105	0.000439833
4.15881e+08	0.00031828	0.000181692	0.000834129	0.001641	0.000255103	-0.000151494	0.000284612	-0.000148332	0.000683031	0.000440352
4.10201e+08	0.000320375	0.000182476	0.000833789	0.00164139	0.000255172	-0.000151733	0.000284747	-0.000148723	0.000683067	0.000440975
4.04601e+08	0.000322445	0.000183253	0.000833275	0.0016418	0.000255424	-0.000151869	0.000285079	-0.00014911	0.000683352	0.000441359
3.99081e+08	0.000324564	0.000183958	0.000832628	0.00164212	0.000255576	-0.000152108	0.000285494	-0.000149538	0.000683659	0.000441559
3.9364e+08	0.000326832	0.00018466	0.000832101	0.0016421	0.000255707	-0.000152195	0.000285916	-0.000150174	0.000683927	0.000441836
3.88276e+08	0.000329026	0.000185319	0.000831717	0.00164209	0.000255952	-0.000152095	0.00028642	-0.00015073	0.000684234	0.00044212
3.82988e+08	0.000331046	0.000186024	0.000831315	0.00164223	0.000256191	-0.000152114	0.000287013	-0.000151312	0.000684519	0.000442232
3.77775e+08	0.000332862	0.000186812	0.000830943	0.00164269	0.000256495	-0.000152264	0.000287658	-0.000151816	0.000684787	0.000442115
3.72636e+08	0.000334242	0.000187743	0.000830701	0.0016432	0.000256873	-0.000152408	0.000288236	-0.000152212	0.000685076	0.000442155
3.6757e+08	0.000335589	0.000188536	0.000830304	0.00164365	0.000257014	-0.000152427	0.000288708	-0.000152696	0.00068543	0.000442345
3.62576e+08	0.000337146	0.000189207	0.000829744	0.00164456	0.000256935	-0.000152317	0.000289193	-0.000153318	0.000685693	0.000442546
3.57652e+08	0.000338504	0.000189952	0.000829308	0.00164578	0.000256769	-0.000152263	0.000289655	-0.00015397	0.000685877	0.000442749
3.52798e+08	0.000339681	0.000190679	0.000828879	0.00164697	0.000256523	-0.000152141	0.000290171	-0.000154691	0.000686099	0.000443167
3.48013e+08	0.000340728	0.000191496	0.000828661	0.00164811	0.000256394	-0.000151859	0.00029095	-0.000155145	0.000686316	0.000443739
3.43296e+08	0.000341803	0.000192255	0.000828494	0.00164937	0.000256187	-0.000151458	0.000291824	-0.000155281	0.000686566	0.000444108
3.38645e+08	0.000343042	0.000192914	0.000828254	0.00165107	0.000255862	-0.000150967	0.000292819	-0.000155368	0.000686759	0.000444613
3.3406e+08	0.000344202	0.00019356	0.00082818	0.00165279	0.000255666	-0.000150612	0.000293839	-0.000155353	0.00068694	0.000445327
3.29539e+08	0.000345163	0.000194131	0.000828191	0.00165437	0.000255544	-0.000150309	0.000294951	-0.0001552	0.000687173	0.000445888
3.25083e+08	0.000346022	0.00019451	0.000827966	0.00165597	0.000255399	-0.000149986	0.00029614	-0.000154837	0.000687555	0.000446402
3.20689e+08	0.000347192	0.000194891	0.000827458	0.0016573	0.000255218	-0.000149695	0.000297208	-0.00015436	0.000688164	0.000447029
3.16357e+08	0.000348511	0.000195285	0.000827045	0.00165856	0.000255051	-0.000149535	0.000298145	-0.000154345	0.000688749	0.000447549
3.12086e+08	0.000349905	0.00019553	0.00082672	0.00166004	0.00025491	-0.000149392	0.000299105	-0.000154508	0.000689196	0.000448032
3.07876e+08	0.000351552	0.000195708	0.000826581	0.00166164	0.000254829	-0.000149224	0.000300174	-0.000154257	0.00068948	0.000448424
3.03724e+08	0.000353021	0.000195839	0.000826343	0.00166294	0.000254805	-0.000149283	0.000301118	-0.00015386	0.000689877	0.000448894
2.99631e+08	0.000354362	0.000196077	0.000826099	0.00166385	0.000254787	-0.000149237	0.000302021	-0.000153559	0.000690677	0.000449602
2.95596e+08	0.000355932	0.000196371	0.000825853	0.00166477	0.000254785	-0.000149129	0.000303082	-0.00015361	0.000691677	0.000450239
2.91617e+08	0.000357437	0.000196729	0.000825525	0.00166591	0.00025474	-0.000149163	0.00030427	-0.000153758	0.000692532	0.000450793
2.87694e+08	0.000358711	0.000197108	0.00082518	0.00166732	0.000254709	-0.000149193	0.000305539	-0.000153845	0.000693238	0.000451248
2.83826e+08	0.000360154	0.000197268	0.000824833	0.00166855	0.000254648	-0.000149268	0.000306795	-0.000153627	0.000693923	0.000451439
2.80012e+08	0.000361431	0.00019745	0.000824776	0.00166929	0.000254312	-0.000149271	0.000308234	-0.000153468	0.000694664	0.000451456
2.76252e+08	0.000362573	0.000197742	0.000824718	0.00166996	0.00025371	-0.000149205	0.000309439	-0.000153731	0.000695437	0.000451582
2.72544e+08	0.000364113	0.000198002	0.000824376	0.00167057	0.000253062	-0.000149109	0.000310266	-0.000153996	0.000696143	0.000451949
2.68889e+08	0.000365534	0.000198198	0.000824026	0.00167123	0.000252401	-0.000148937	0.00031138	-0.000154348	0.000696671	0.000452257
2.65284e+08	0.000366621	0.000198354	0.000823731	0.00167194	0.000251807	-0.000148751	0.000312629	-0.000154877	0.000696995	0.000452332
2.6173e+08	0.000367486	0.000198573	0.00082341	0.00167253	0.00025126	-0.000148707	0.000313797	-0.0001553	0.000697461	0.000452503
2.58226e+08	0.000368022	0.000198693	0.000822838	0.00167315	0.000250682	-0.000148622	0.000314835	-0.000155456	0.000698139	0.000452708
2.5477e+08	0.000368385	0.000198719	0.000822018	0.00167417	0.00025007	-0.000148363	0.000315722	-0.000155572	0.000698811	0.000452965
2.51363e+08	0.000368774	0.000198893	0.000821194	0.00167527	0.0002495	-0.000148151	0.000316443	-0.00015602	0.000699438	0.000453382
2.48003e+08	0.000369155	0.000198926	0.000820543	0.00167601	0.000249049	-0.000148055	0.000317274	-0.000156781	0.000699961	0.000453691
2.4469e+08	0.000369567	0.000198787	0.000820123	0.00167675	0.000248637	-0.000147806	0.000318296	-0.000157529	0.000700389	0.00045384
2.41424e+08	0.000370186	0.00019879	0.000819662	0.00167761	0.00024826	-0.000147495	0.000319237	-0.000158409	0.000700852	0.000453997
2.38203e+08	0.000371094	0.000198703	0.000819165	0.00167822	0.000247906	-0.000147277	0.000320359	-0.000159553	0.000701316	0.000454229
2.35026e+08	0.000372093	0.000198314	0.000818725	0.00167862	0.000247482	-0.000147217	0.000321667	-0.000160475	0.000701842	0.000454574
2.31894e+08	0.000373031	0.00019815	0.000818242	0.00167923	0.000247013	-0.000147147	0.000322841	-0.000161017	0.000702353	0.000454855
2.28806e+08	0.000373881	0.000198352	0.000817792	0.00167985	0.000246592	-0.000146908	0.000323962	-0.000161976	0.000702982	0.000454853
2.2576e+08	0.000374691	0.000198325	0.000817423	0.00168032	0.000246244	-0.000146714	0.000325005	-0.000163534	0.000703774	0.000454827
2.22757e+08	0.000375474	0.00019812	0.000817088	0.00168072	0.00024585	-0.000146401	0.000326099	-0.000165291	0.000704482	0.000455218
2.19795e+08	0.000376057	0.000197933	0.000816957	0.00168118	0.000245388	-0.000146033	0.000327425	-0.000167212	0.000705071	0.000455711
2.16875e+08	0.000376573	0.000197627	0.000816858	0.00168154	0.000244961	-0.000145758	0.000328668	-0.000169077	0.000705594	0.00045582
2.13995e+08	0.000377297	0.000197319	0.000816727	0.00168175	0.000244397	-0.000145389	0.000329637	-0.000170735	0.000706276	0.000455714
2.11155e+08	0.000378191	0.000197129	0.000816315	0.00168197	0.000243759	-0.000145147	0.000330628	-0.000172251	0.000707177	0.00045579
2.08354e+08	0.000379172	0.000196962	0.000815523	0.00168212	0.000243181	-0.000145013	0.000331548	-0.000173618	0.000707954	0.000456046
2.05592e+08	0.000380166	0.000196744	0.000814767	0.00168232	0.000242559	-0.000144778	0.000332304	-0.000174714	0.000708522	0.000456309
2.02868e+08	0.000381093	0.000196436	0.000814021	0.00168237	0.000241978	-0.000144659	0.00033304	-0.000175699	0.000709146	0.000456433
2.00182e+08	0.000381835	0.00019616	0.000813156	0.00168217	0.000241406	-0.000144692	0.000333657	-0.000177015	0.000709721	0.000456411
1.97534e+08	0.000382427	0.000195924	0.000812254	0.00168201	0.000240751	-0.000144786	0.000334074	-0.000178408	0.000710342	0.000456494
1.94921e+08	0.00038327	0.000195642	0.000811559	0.00168196	0.000240021	-0.000144865	0.000334397	-0.000179616	0.000710924	0.000456533
1.92345e+08	0.00038407	0.000195062	0.000810953	0.00168216	0.000239292	-0.000144909	0.000334748	-0.000180615	0.000711409	0.000456572
1.89804e+08	0.000384683	0.000194334	0.00081014	0.0016825	0.000238698	-0.000144946	0.000335309	-0.000181601	0.000711861	0.000456596
1.87299e+08	0.000385277	0.000193517	0.000809322	0.00168236	0.000238137	-0.00014504	0.000336014	-0.000182602	0.000712419	0.000456698
1.84828e+08	0.000385824	0.000192558	0.000808424	0.00168211	0.000237585	-0.000145061	0.000336672	-0.000183496	0.00071299	0.000456751
1.82391e+08	0.000386292	0.000191674	0.000807455	0.00168226	0.000236971	-0.000144934	0.000337439	-0.000184433	0.000713474	0.000456449
1.79987e+08	0.000386714	0.00019109	0.000806373	0.00168248	0.000236284	-0.000144822	0.00033829	-0.000185438	0.000714013	0.000456093
1.77617e+08	0.000387152	0.000190725	0.000805033	0.00168244	0.00023565	-0.000144753	0.00033918	-0.000186695	0.000714319	0.000455764
1.75279e+08	0.00038759	0.000189848	0.000803984	0.00168233	0.000235023	-0.000144601	0.000340304	-0.000187718	0.000714531	0.000455441
1.72973e+08	0.000388139	0.000188831	0.000803214	0.00168213	0.000234403	-0.000144464	0.000341556	-0.000188387	0.000714885	0.00045518
1.70699e+08	0.000388837	0.00018805	0.000802372	0.00168185	0.000233757	-0.000144447	0.000342609	-0.000189081	0.000715164	0.000454975
1.68457e+08	0.000389574	0.000187211	0.00080153	0.00168171	0.00023314	-0.000144366	0.000343512	-0.000189853	0.000715269	0.000454844
1.66245e+08	0.000390184	0.000186368	0.000800942	0.00168148	0.000232621	-0.000144157	0.000344369	-0.000190752	0.000715325	0.000454664
1.64063e+08	0.000390681	0.000185462	0.000800582	0.00168132	0.00023219	-0.000143915	0.000345317	-0.00019154	0.000715463	0.000454227
1.61911e+08	0.000391175	0.000184724	0.00080047	0.00168128	0.000231828	-0.000143796	0.00034613	-0.0001923	0.000715675	0.000453889
1.59789e+08	0.000391887	0.000184272	0.000800413	0.001681	0.000231482	-0.000143844	0.000346834	-0.000193055	0.000716055	0.000453704
1.57696e+08	0.000392678	0.000183647	0.000800027	0.00168061	0.000231027	-0.000143855	0.000347507	-0.000193622	0.000716464	0.000453395
1.55631e+08	0.000393373	0.000182947	0.000799514	0.00168069	0.000230443	-0.000143829	0.000347895	-0.000194249	0.000716607	0.000453133
1.53595e+08	0.00039406	0.000182252	0.000799031	0.00168074	0.000229764	-0.000143876	0.000348186	-0.000195149	0.000716723	0.000452864
1.51586e+08	0.000394845	0.000181599	0.000798481	0.00168058	0.000229145	-0.000143867	0.000348545	-0.000196395	0.000716792	0.000452569
1.49605e+08	0.000395719	0.000181152	0.000797991	0.00168053	0.000228631	-0.00014376	0.000348956	-0.000197715	0.000716727	0.00045244
1.47651e+08	0.000396873	0.000180608	0.000797588	0.00168065	0.000228154	-0.00014357	0.000349301	-0.000198871	0.000716677	0.000452464
1.45724e+08	0.000398113	0.000179917	0.000797234	0.00168086	0.000227628	-0.000143355	0.000349737	-0.000199885	0.000716516	0.000452483
1.43823e+08	0.000399321	0.000179294	0.000796745	0.00168087	0.000227087	-0.000143111	0.000350125	-0.000200701	0.000716293	0.000452237
1.41948e+08	0.000400685	0.000178903	0.000796351	0.00168069	0.000226536	-0.000142966	0.000350352	-0.000201486	0.000716205	0.000451685
1.40099e+08	0.000401866	0.000178658	0.000796346	0.00168034	0.000225877	-0.000142915	0.000350772	-0.000202233	0.000716115	0.000451133
1.38274e+08	0.000402894	0.000178469	0.000796295	0.00167996	0.000225036	-0.00014293	0.00035103	-0.000203068	0.000715835	0.00045092
1.36475e+08	0.000403844	0.000178427	0.000796183	0.0016796	0.000224087	-0.000143019	0.000351127	-0.00020393	0.000715244	0.000450917
1.347e+08	0.000404632	0.000178489	0.000796104	0.00167954	0.00022329	-0.000142981	0.000351208	-0.000204784	0.000714522	0.000450912
1.32949e+08	0.000405528	0.000178442	0.000795998	0.00167966	0.000222497	-0.000142995	0.000351488	-0.000205893	0.000713741	0.000450879
1.31222e+08	0.000406668	0.000178653	0.000795854	0.00167944	0.000221702	-0.000142895	0.000351879	-0.000207251	0.000712935	0.000450628
1.29518e+08	0.000407837	0.000179003	0.000795749	0.00167918	0.0002209	-0.000142695	0.000352079	-0.000208641	0.000712081	0.000450286
1.27837e+08	0.000408846	0.000179173	0.000795795	0.00167902	0.000220074	-0.000142661	0.000352145	-0.000210077	0.000711182	0.000449946
1.2618e+08	0.0004099	0.000179393	0.000795959	0.00167896	0.000219395	-0.000142671	0.000352302	-0.000211478	0.000710391	0.000449491
1.24544e+08	0.000411174	0.00017957	0.000796308	0.00167862	0.000218817	-0.000142677	0.000352522	-0.000212777	0.000709696	0.000449046
1.22931e+08	0.000412327	0.000179761	0.000796809	0.00167812	0.000218299	-0.000142746	0.000352807	-0.000214039	0.000709079	0.00044859
1.2134e+08	0.000413158	0.000180079	0.000797221	0.00167784	0.000217813	-0.000142965	0.000353308	-0.000215241	0.000708492	0.000448089
1.1977e+08	0.000414029	0.000180525	0.000797814	0.0016775	0.000217184	-0.000143238	0.000353662	-0.000216489	0.000707918	0.000447749
1.18222e+08	0.000414885	0.00018088	0.000798588	0.00167708	0.0002166	-0.00014353	0.000354081	-0.000218009	0.000707312	0.000447574
1.16694e+08	0.000415633	0.000181095	0.000799452	0.00167649	0.00021613	-0.000143794	0.000354665	-0.000219908	0.000706865	0.000447346
1.15187e+08	0.000416315	0.000181212	0.000800672	0.00167578	0.000215669	-0.000143949	0.000355262	-0.000221955	0.000706671	0.000447069
1.137e+08	0.000416949	0.000181288	0.000801782	0.00167519	0.000215313	-0.000143936	0.000355622	-0.00022396	0.000706377	0.000446952
1.12234e+08	0.000417752	0.000181322	0.000802569	0.00167467	0.000214864	-0.000143715	0.000355706	-0.000226029	0.000705867	0.000446819
1.10787e+08	0.000418519	0.000181141	0.000803493	0.00167422	0.000214439	-0.000143661	0.00035582	-0.000228336	0.000704959	0.000446596
1.0936e+08	0.000419129	0.000180739	0.000804379	0.00167375	0.000214136	-0.000143648	0.000355943	-0.00023055	0.000703923	0.000446131
1.07952e+08	0.000419666	0.00018021	0.00080505	0.00167319	0.00021394	-0.000143562	0.000356149	-0.00023225	0.00070318	0.000445432
1.06563e+08	0.0004202	0.000179684	0.000805782	0.0016726	0.000213797	-0.000143419	0.000356146	-0.000233577	0.000702401	0.000444956
1.05193e+08	0.000420712	0.000179295	0.000806671	0.00167228	0.00021367	-0.000143255	0.000356017	-0.000235086	0.000701639	0.000444638
1.03841e+08	0.00042108	0.000178882	0.000807517	0.00167207	0.000213572	-0.00014337	0.00035617	-0.000236574	0.000701191	0.000444327
1.02507e+08	0.000421441	0.00017833	0.000808356	0.00167175	0.000213367	-0.000143613	0.00035663	-0.000237829	0.000700954	0.00044398
1.01191e+08	0.000421838	0.000177738	0.000809463	0.00167168	0.000213166	-0.000143776	0.000357087	-0.000239248	0.000700734	0.000443426
9.98929e+07	0.000422117	0.000177125	0.000810564	0.00167191	0.000212913	-0.000143805	0.000357199	-0.000240787	0.000700562	0.000442735
9.86121e+07	0.000422432	0.000176493	0.000811297	0.00167239	0.000212572	-0.000143876	0.000357421	-0.00024229	0.000700303	0.000442184
9.73486e+07	0.000422757	0.000175646	0.000812044	0.00167284	0.000212247	-0.000144005	0.000357892	-0.00024404	0.000699967	0.000441838
9.6102e+07	0.000423016	0.000174467	0.000813047	0.00167286	0.000211982	-0.000144169	0.000358458	-0.000246195	0.000699656	0.000441571
9.4872e+07	0.000423285	0.000173454	0.000813877	0.00167298	0.000211734	-0.000144466	0.000359179	-0.000248535	0.000699406	0.000441102
9.36586e+07	0.000423601	0.000172712	0.000815045	0.00167312	0.000211437	-0.000145009	0.00036	-0.000250481	0.00069914	0.000440511
9.24614e+07	0.000423987	0.000172072	0.000816312	0.00167319	0.000211104	-0.000145501	0.000360843	-0.000252118	0.000698857	0.000440098
9.12802e+07	0.000424213	0.000171509	0.000817034	0.00167337	0.000210663	-0.000145857	0.000361557	-0.000253612	0.000698648	0.00043959
9.01148e+07	0.000424242	0.000171033	0.000817743	0.00167358	0.000210188	-0.000146207	0.000362208	-0.000254987	0.000698199	0.000438834
8.8965e+07	0.000424188	0.000170733	0.000818898	0.00167371	0.000209784	-0.000146468	0.000362961	-0.000256379	0.000697619	0.000438149
8.78305e+07	0.000424019	0.000170491	0.000820196	0.00167358	0.000209301	-0.000146678	0.000363768	-0.000257533	0.000697026	0.000437758
8.67111e+07	0.000423943	0.000170356	0.000821041	0.00167339	0.00020883	-0.000146702	0.000364558	-0.000258597	0.000696361	0.000437611
8.56067e+07	0.000423966	0.000170043	0.000821859	0.00167312	0.000208543	-0.000146633	0.000365046	-0.000259967	0.00069572	0.00043744
8.45171e+07	0.000423973	0.000169432	0.000823067	0.00167285	0.000208288	-0.000146712	0.000365107	-0.000261453	0.000694878	0.000436966
8.34419e+07	0.000424156	0.000168932	0.000824503	0.00167266	0.000208123	-0.000147029	0.000365356	-0.000262857	0.000694142	0.000436411
8.2381e+07	0.000424661	0.000168481	0.000825912	0.00167215	0.000208115	-0.000147258	0.000365567	-0.000264193	0.000693683	0.000436235
8.13343e+07	0.000425254	0.000167984	0.000827218	0.00167129	0.00020799	-0.000147417	0.000365712	-0.000264904	0.000693028	0.000436232
8.03015e+07	0.000425694	0.000167559	0.000828501	0.00167034	0.00020777	-0.000147739	0.000366138	-0.000265704	0.000692152	0.000436246
7.92824e+07	0.000426059	0.00016691	0.00082997	0.00166976	0.00020749	-0.000147912	0.000366428	-0.000266951	0.000691235	0.000436328
7.82769e+07	0.000426643	0.000166376	0.000831632	0.00166927	0.000207288	-0.000148151	0.000366757	-0.000267876	0.000690469	0.000436227
7.72847e+07	0.000427412	0.000166264	0.000833254	0.00166837	0.000207163	-0.000148597	0.000367234	-0.00026897	0.000689843	0.000435952
7.63056e+07	0.000428213	0.000166079	0.000834907	0.00166737	0.00020698	-0.000148952	0.000367695	-0.000270087	0.00068928	0.000435691
7.53396e+07	0.000429174	0.000165798	0.000836359	0.00166612	0.000206735	-0.000149165	0.000368054	-0.000271136	0.000688776	0.000435549
7.43864e+07	0.000430358	0.000165654	0.000837547	0.0016648	0.000206495	-0.000149444	0.000368574	-0.000272615	0.000688164	0.000435467
7.34458e+07	0.000431431	0.000165367	0.000838802	0.00166362	0.000206353	-0.000149847	0.000369205	-0.000274266	0.000687449	0.000435388
7.25176e+07	0.000432198	0.00016495	0.000839976	0.00166249	0.00020626	-0.000150222	0.000369803	-0.000275929	0.000686775	0.000435303
7.16017e+07	0.000432992	0.000164778	0.000841136	0.00166121	0.000206104	-0.000150657	0.000370499	-0.000277526	0.000686103	0.000435179
7.0698e+07	0.000433873	0.000164851	0.000842398	0.00165992	0.000205906	-0.000151172	0.000370698	-0.000279126	0.000685456	0.000435181
6.98062e+07	0.000434744	0.000165034	0.000843228	0.00165879	0.000205761	-0.000151638	0.000370254	-0.000280868	0.000684784	0.000435357
6.89262e+07	0.000435499	0.000165112	0.000843821	0.00165748	0.000205576	-0.000151994	0.000369749	-0.000282659	0.000683975	0.000435508
6.80578e+07	0.000436133	0.000165246	0.000844209	0.00165629	0.000205363	-0.000152335	0.000369137	-0.00028441	0.000683284	0.000435474
6.72008e+07	0.000436763	0.000165821	0.000844583	0.0016552	0.000205249	-0.00015259	0.000368371	-0.000286124	0.000682697	0.000435467
6.63552e+07	0.000437564	0.000166537	0.000845368	0.00165453	0.000205051	-0.000152656	0.000367821	-0.000287587	0.000682018	0.000435619
6.55207e+07	0.000438439	0.000166843	0.000845977	0.00165431	0.000204712	-0.00015265	0.000367087	-0.000289063	0.000681284	0.000435742
6.46972e+07	0.000439211	0.000166946	0.000846359	0.00165377	0.000204436	-0.000152786	0.000365862	-0.00029063	0.000680357	0.000435907
6.38845e+07	0.000439968	0.000167287	0.000846969	0.00165295	0.000204235	-0.000152863	0.000364874	-0.0002925	0.00067945	0.000436056
6.30825e+07	0.000440703	0.000167892	0.000847746	0.00165199	0.000204189	-0.000152944	0.000364101	-0.00029457	0.000678645	0.000436091
6.22911e+07	0.00044148	0.0001685	0.00084831	0.00165103	0.000204185	-0.000153209	0.000362901	-0.000296236	0.000677816	0.000436327
6.15101e+07	0.000442339	0.000168887	0.000848778	0.00165017	0.000204142	-0.000153516	0.00036159	-0.000297531	0.000677035	0.000436821
6.07393e+07	0.000443274	0.000169303	0.000849436	0.00164938	0.000204219	-0.000153894	0.000360576	-0.000298789	0.00067616	0.000437203
5.99787e+07	0.00044435	0.000169833	0.000850085	0.00164844	0.000204312	-0.000154152	0.000359706	-0.000300222	0.000675354	0.000437484
5.9228e+07	0.000445576	0.000170395	0.000850303	0.00164719	0.000204244	-0.000154373	0.000358929	-0.000301535	0.000674837	0.000437911
5.84872e+07	0.000446836	0.000170994	0.000850376	0.00164634	0.000204142	-0.000154578	0.000358243	-0.00030268	0.000674398	0.000438295
5.77561e+07	0.000448135	0.000171545	0.000850573	0.00164569	0.000204121	-0.000154915	0.000357598	-0.000304105	0.000673749	0.000438501
5.70346e+07	0.000449312	0.000172169	0.000850818	0.00164454	0.000204093	-0.000155351	0.000356693	-0.000305604	0.000673002	0.000438654
5.63225e+07	0.00045031	0.000172859	0.000851276	0.0016435	0.000204043	-0.000155711	0.000355879	-0.000306723	0.000672333	0.000438835
5.56197e+07	0.000451344	0.000173601	0.000851897	0.00164266	0.000204004	-0.000156076	0.000355448	-0.00030787	0.000671556	0.000439103
5.49261e+07	0.000452429	0.000174451	0.000852163	0.0016418	0.000203927	-0.000156353	0.000354787	-0.000308981	0.000670775	0.000439175
5.42416e+07	0.00045339	0.000175347	0.000852031	0.00164134	0.000203695	-0.000156693	0.000353778	-0.000309911	0.000670031	0.000438968
5.35661e+07	0.000454374	0.000176162	0.000852092	0.00164122	0.000203356	-0.000157093	0.000352925	-0.000310964	0.000669201	0.000438865
5.28993e+07	0.000455425	0.000176891	0.000852314	0.00164087	0.000203173	-0.000157497	0.000352368	-0.000312353	0.000668386	0.000438714
5.22413e+07	0.000456278	0.000177785	0.000852386	0.00164067	0.000203037	-0.000157946	0.000351606	-0.000313831	0.000667726	0.000438319
5.15918e+07	0.000457084	0.000178685	0.00085254	0.00164075	0.000202768	-0.000158283	0.00035076	-0.000315031	0.000667145	0.000437997
5.09508e+07	0.000457997	0.000179599	0.000852785	0.00164095	0.000202379	-0.000158494	0.000350285	-0.000315912	0.000666626	0.000437783
5.03181e+07	0.000458869	0.000180438	0.000853062	0.00164136	0.000201949	-0.000158635	0.000349777	-0.000316742	0.000666013	0.000437691
4.96937e+07	0.000459644	0.000181319	0.000853327	0.00164155	0.000201531	-0.000158726	0.000349121	-0.000317503	0.000665401	0.000437593
4.90774e+07	0.000460241	0.000182426	0.000853559	0.00164144	0.00020117	-0.000158886	0.000348499	-0.000318398	0.000665044	0.000437158
4.84691e+07	0.000460805	0.00018349	0.000853884	0.0016411	0.000200773	-0.000159119	0.000347499	-0.000319319	0.000664765	0.000436788
4.78688e+07	0.000461611	0.000184532	0.00085416	0.00164081	0.000200247	-0.000159179	0.000346535	-0.000319872	0.000664378	0.000436562
4.72762e+07	0.000462473	0.000185613	0.00085427	0.00164078	0.000199574	-0.000159139	0.000345759	-0.000320667	0.000664096	0.000436349
4.66913e+07	0.000463147	0.000186786	0.000854662	0.00164072	0.000198861	-0.000159315	0.000344822	-0.000321461	0.000663939	0.000436234
4.6114e+07	0.000463674	0.000187891	0.000855384	0.00164042	0.000198236	-0.00015956	0.00034401	-0.00032202	0.000663734	0.000436073
4.55442e+07	0.000464525	0.000189021	0.000855935	0.00164008	0.00019755	-0.000159752	0.000343236	-0.00032261	0.000663624	0.00043586
4.49818e+07	0.000465471	0.000190309	0.000856504	0.00163989	0.000196801	-0.00015986	0.000342636	-0.000323472	0.000663357	0.000435552
4.44266e+07	0.000466114	0.00019143	0.000857015	0.00163982	0.000196083	-0.000160019	0.000342529	-0.000324603	0.000663025	0.00043531
4.38787e+07	0.000466888	0.000192542	0.000857389	0.00163974	0.000195313	-0.000160485	0.000342463	-0.000326039	0.000662809	0.000435183
4.33378e+07	0.000467768	0.000193569	0.000857806	0.00163956	0.000194479	-0.000160928	0.00034245	-0.000327303	0.000662355	0.000434885
4.28039e+07	0.000468544	0.000194439	0.000858033	0.00163924	0.000193721	-0.000161478	0.000342789	-0.000328109	0.000661893	0.000434564
4.22769e+07	0.000469243	0.00019523	0.000858252	0.0016389	0.000192975	-0.000162133	0.00034285	-0.000329095	0.000661593	0.000434539
4.17568e+07	0.000469856	0.000195861	0.000858295	0.00163857	0.000192119	-0.000162657	0.000342882	-0.000330203	0.000661167	0.000434295
4.12433e+07	0.000470444	0.000196422	0.000858175	0.00163829	0.000191202	-0.000163203	0.000343177	-0.000331402	0.000660761	0.000433805
4.07365e+07	0.000470931	0.000196895	0.000858261	0.00163789	0.000190342	-0.000163723	0.000343583	-0.000332747	0.000660324	0.000433327
4.02362e+07	0.000471355	0.000197258	0.000858269	0.0016375	0.000189596	-0.000164106	0.000344115	-0.000333828	0.000659891	0.000432704
3.97423e+07	0.000471767	0.000197723	0.00085789	0.00163726	0.000188865	-0.000164567	0.000344561	-0.000334755	0.000659579	0.000432242
3.92548e+07	0.000471953	0.000198177	0.000857286	0.00163707	0.000187953	-0.000165138	0.000345184	-0.000335684	0.000659166	0.000431871
3.87736e+07	0.000471918	0.000198233	0.000856671	0.00163705	0.000186985	-0.00016547	0.000345847	-0.00033641	0.000658794	0.000431377
3.82986e+07	0.00047181	0.000198265	0.000856137	0.00163684	0.000186127	-0.000165788	0.000346567	-0.000337275	0.000658541	0.000430863
3.78297e+07	0.000471747	0.00019839	0.00085545	0.00163657	0.000185239	-0.000166169	0.000347191	-0.000338217	0.000658495	0.000430456
3.73668e+07	0.000471873	0.000198421	0.000854624	0.00163659	0.00018432	-0.000166483	0.000347633	-0.000338926	0.000658432	0.000430114
3.69098e+07	0.000472251	0.000198498	0.000854119	0.00163685	0.000183507	-0.000166781	0.000348261	-0.000339619	0.000658021	0.000429862
3.64587e+07	0.000472679	0.000198411	0.000853501	0.00163725	0.00018286	-0.000167167	0.000349179	-0.00034061	0.000657449	0.000429665
3.60134e+07	0.000473059	0.000198203	0.000852681	0.00163753	0.000182227	-0.000167553	0.000350181	-0.000341655	0.000656727	0.000429324
3.55738e+07	0.000473423	0.000198128	0.000851932	0.00163742	0.000181563	-0.000167978	0.000351114	-0.00034287	0.00065606	0.000428788
3.51399e+07	0.000473923	0.000197994	0.000851161	0.00163752	0.000180808	-0.000168399	0.000352039	-0.000344229	0.000655489	0.000428348
3.47115e+07	0.000474626	0.000197787	0.000850063	0.00163763	0.000179876	-0.000168867	0.000353087	-0.000345215	0.000654878	0.00042814
3.42885e+07	0.000475269	0.000197559	0.00084881	0.00163722	0.000178976	-0.000169352	0.000354195	-0.000346135	0.000654082	0.000427942
3.3871e+07	0.000475809	0.000197452	0.000847965	0.00163687	0.000178044	-0.000169706	0.000355314	-0.00034746	0.000653157	0.000427846
3.34588e+07	0.000476222	0.000197357	0.000847411	0.00163645	0.000177036	-0.000170201	0.00035669	-0.000348788	0.000652319	0.000427537
3.30519e+07	0.000476724	0.000197237	0.000847079	0.00163585	0.000175929	-0.000170848	0.000358143	-0.000349879	0.000651564	0.000426991
3.26502e+07	0.000477332	0.000197274	0.000846526	0.00163533	0.000174772	-0.000171431	0.000359498	-0.000351206	0.000650932	0.000426744
3.22536e+07	0.000478039	0.000197368	0.000845674	0.00163475	0.00017367	-0.000171943	0.000360992	-0.000352455	0.00065048	0.00042653
3.18621e+07	0.000478731	0.000197605	0.000844894	0.00163401	0.000172494	-0.00017252	0.000362561	-0.00035346	0.000649927	0.000426065
3.14756e+07	0.000479211	0.000198051	0.000844112	0.00163325	0.000171257	-0.000173257	0.000364218	-0.000354254	0.000649294	0.000425476
3.1094e+07	0.000479607	0.000198361	0.000843436	0.00163236	0.000169978	-0.000173954	0.000365998	-0.000354703	0.000648929	0.000424779
3.07172e+07	0.000480126	0.000198544	0.000842913	0.00163149	0.000168677	-0.000174501	0.000367632	-0.00035573	0.000648539	0.000424174
3.03452e+07	0.000480631	0.000198867	0.000842561	0.00163052	0.000167298	-0.000174926	0.000369218	-0.000357011	0.000647887	0.000423805
2.9978e+07	0.000481073	0.000199146	0.000842071	0.00162959	0.000165905	-0.000175356	0.000370689	-0.00035814	0.000647143	0.000423616
2.96154e+07	0.000481561	0.000199166	0.000841351	0.00162904	0.000164675	-0.000175844	0.000372042	-0.000359303	0.000646457	0.00042349
2.92575e+07	0.000481872	0.000199287	0.000840862	0.00162859	0.000163595	-0.000176329	0.000373262	-0.000360431	0.000646024	0.000423429
2.89041e+07	0.000482224	0.000199471	0.000840684	0.00162802	0.000162541	-0.000176765	0.000374189	-0.000361906	0.000645654	0.000423385
2.85551e+07	0.000482849	0.000199657	0.00084046	0.00162774	0.000161506	-0.000177052	0.000374826	-0.000363298	0.000645089	0.000423335
2.82106e+07	0.000483391	0.00020008	0.000840217	0.00162762	0.000160572	-0.000177491	0.000375337	-0.000364441	0.000644344	0.000423282
2.78705e+07	0.000483688	0.000200523	0.000839853	0.00162743	0.000159614	-0.000178072	0.000375954	-0.000365913	0.000643629	0.00042309
2.75346e+07	0.000484096	0.000200837	0.000839065	0.00162731	0.000158755	-0.00017864	0.000376794	-0.000367399	0.000643017	0.000422587
2.72031e+07	0.000484709	0.000201018	0.000838073	0.00162715	0.000158033	-0.000179177	0.000377477	-0.000368746	0.000642592	0.000422045
2.68757e+07	0.000485437	0.000201022	0.000837133	0.00162702	0.000157275	-0.000179631	0.000377663	-0.000370564	0.000642408	0.000421687
2.65524e+07	0.00048621	0.000200892	0.000836183	0.00162696	0.000156554	-0.000179985	0.000377899	-0.000372526	0.000642122	0.000421286
2.62333e+07	0.000487131	0.000200816	0.000835153	0.00162698	0.000155932	-0.000180239	0.000378358	-0.000374184	0.000641517	0.000420902
2.59181e+07	0.000488041	0.000200879	0.0008343	0.00162708	0.000155401	-0.000180715	0.000378678	-0.000375323	0.000640856	0.000420325
2.5607e+07	0.000488744	0.000200908	0.000833646	0.00162738	0.000154884	-0.00018132	0.000378937	-0.000376679	0.000640324	0.000419496
2.52998e+07	0.000489687	0.000200927	0.000832823	0.00162772	0.000154332	-0.000181611	0.000379503	-0.000378639	0.000639835	0.000418832
2.49964e+07	0.000490753	0.000200895	0.000832044	0.001628	0.000153768	-0.000181816	0.000380114	-0.000380555	0.000639461	0.000418391
2.46969e+07	0.000491465	0.00020068	0.000831725	0.00162828	0.000153238	-0.000182177	0.000380847	-0.000382036	0.000639189	0.000418021
2.44011e+07	0.000491972	0.00020079	0.000831634	0.00162855	0.00015272	-0.000182667	0.0003818	-0.000383314	0.000639127	0.000417642
2.41091e+07	0.000492551	0.000201066	0.000831538	0.00162905	0.000152102	-0.000183072	0.000382611	-0.000384677	0.000639289	0.00041734
2.38207e+07	0.000493011	0.00020099	0.00083136	0.00162937	0.000151607	-0.000183369	0.000383469	-0.000386017	0.00063934	0.000417096
2.3536e+07	0.000493226	0.000200823	0.000830998	0.00162951	0.00015121	-0.000183726	0.000384547	-0.000387461	0.000639162	0.000416867
2.32548e+07	0.000493356	0.000200759	0.00083052	0.00163005	0.00015074	-0.000184051	0.000385833	-0.000388787	0.000638986	0.000416531
2.29772e+07	0.000493572	0.000200739	0.000830233	0.00163059	0.000150336	-0.000184387	0.000386986	-0.00038987	0.00063884	0.000415914
2.27031e+07	0.000493939	0.000200971	0.000829829	0.00163072	0.000150139	-0.000184646	0.000388034	-0.000391072	0.000638906	0.000415388
2.24323e+07	0.00049444	0.000201327	0.000828862	0.00163101	0.000150019	-0.000184899	0.000389114	-0.000392606	0.000639166	0.000414868
2.2165e+07	0.000494952	0.000201433	0.000827672	0.00163182	0.000149691	-0.000185177	0.000390053	-0.000394019	0.000639255	0.000414178
2.19011e+07	0.000495203	0.000201259	0.000826556	0.00163256	0.00014933	-0.000185349	0.000390725	-0.000395203	0.000639251	0.000413641
2.16404e+07	0.000495492	0.000201218	0.000825651	0.00163336	0.000149168	-0.000185569	0.000391261	-0.000396451	0.000639319	0.000413218
2.1383e+07	0.000495921	0.000201467	0.000824647	0.00163411	0.00014902	-0.000185801	0.000391711	-0.000397814	0.000639375	0.000412739
2.11288e+07	0.00049633	0.000201738	0.000823516	0.00163482	0.000148834	-0.000185933	0.000392022	-0.000399126	0.000639253	0.000412367
2.08778e+07	0.000496464	0.000201973	0.000822538	0.00163592	0.000148744	-0.000185998	0.000392244	-0.000400772	0.000638939	0.000412094
2.063e+07	0.000496426	0.000201873	0.000821634	0.00163726	0.000148626	-0.000185967	0.000392243	-0.000402613	0.000638778	0.000411635
2.03852e+07	0.000496429	0.000201626	0.000820809	0.00163873	0.000148481	-0.000185987	0.000392326	-0.00040404	0.000638632	0.000411093
2.01435e+07	0.000496239	0.000201586	0.000820254	0.00164041	0.000148363	-0.000186103	0.00039274	-0.000405203	0.000638322	0.00041073
1.99048e+07	0.000496196	0.00020151	0.000819511	0.0016424	0.000148088	-0.000186162	0.000393024	-0.000406534	0.000638135	0.000410172
1.96691e+07	0.000496241	0.000201288	0.000818389	0.00164463	0.000147743	-0.000185913	0.000393255	-0.00040827	0.000638129	0.00040953
1.94363e+07	0.00049617	0.000201017	0.000817456	0.00164671	0.000147521	-0.000185738	0.000393528	-0.000409984	0.000637929	0.00040892
1.92064e+07	0.000495879	0.000200846	0.000816567	0.00164856	0.000147235	-0.000185854	0.000393447	-0.000411484	0.000637476	0.000408154
1.89794e+07	0.000495585	0.000200731	0.000816052	0.0016503	0.000146877	-0.000185859	0.000393141	-0.000412776	0.000637195	0.000407404
1.87551e+07	0.000495634	0.000200717	0.000816129	0.00165198	0.000146591	-0.000185937	0.000392883	-0.000414106	0.000637147	0.000406369
1.85337e+07	0.000495761	0.000200918	0.000816024	0.00165373	0.000146206	-0.000186024	0.000392614	-0.000415638	0.000637201	0.000405108
1.83151e+07	0.000495899	0.000200828	0.00081577	0.00165544	0.000145787	-0.000186039	0.000392199	-0.000417205	0.000637173	0.000404063
1.80991e+07	0.000496016	0.000200699	0.000815745	0.00165704	0.000145483	-0.000186168	0.000391789	-0.000418461	0.000637048	0.000402979
1.78858e+07	0.00049613	0.000200779	0.000815849	0.00165867	0.000145301	-0.000186493	0.000391656	-0.000419665	0.000636968	0.000401721
1.76752e+07	0.00049647	0.000200669	0.000815917	0.00166038	0.000145202	-0.00018672	0.000391354	-0.00042117	0.000636883	0.000400725
1.74672e+07	0.000496889	0.000200587	0.000815761	0.00166223	0.000145153	-0.000186709	0.000390864	-0.00042241	0.000636712	0.000400023
1.72617e+07	0.000497027	0.000200516	0.000815511	0.00166388	0.000145067	-0.000186745	0.000390405	-0.00042361	0.000636452	0.000399358
1.70588e+07	0.000496799	0.000200297	0.000815532	0.00166561	0.000144843	-0.000186789	0.000390014	-0.000425098	0.000636047	0.000398531
1.68584e+07	0.000496685	0.000199975	0.00081569	0.00166775	0.000144676	-0.000186762	0.000389787	-0.000426335	0.000635597	0.000397568
1.66605e+07	0.000496777	0.000199622	0.000815701	0.00166976	0.000144554	-0.000186602	0.000389576	-0.00042731	0.000635244	0.000396781
1.6465e+07	0.000496828	0.000199311	0.000815536	0.00167181	0.000144456	-0.000186313	0.000389236	-0.000428611	0.000634963	0.000396154
1.6272e+07	0.000496942	0.000198951	0.000815273	0.00167405	0.000144439	-0.00018596	0.00038883	-0.000430171	0.000634622	0.000395657
1.60813e+07	0.000496994	0.00019838	0.000815004	0.0016762	0.000144419	-0.000185515	0.00038863	-0.00043164	0.000634269	0.000394891
1.5893e+07	0.000496921	0.000197729	0.000814698	0.00167847	0.000144369	-0.000185163	0.000388381	-0.000433016	0.000633924	0.000393584
1.5707e+07	0.000496758	0.000197162	0.000814381	0.001681	0.00014429	-0.000185041	0.000388166	-0.000434382	0.000633459	0.000392371
1.55233e+07	0.000496697	0.000196823	0.00081387	0.00168362	0.000144121	-0.000184971	0.000388016	-0.000435675	0.000633006	0.000391569
1.53418e+07	0.000496716	0.000196745	0.00081338	0.0016864	0.000143773	-0.000184748	0.000387808	-0.000437159	0.000632682	0.000390811
1.51626e+07	0.000496548	0.000196739	0.000813097	0.00168913	0.000143383	-0.000184537	0.000387507	-0.000438606	0.000632404	0.000389893
1.49856e+07	0.000496267	0.000196608	0.000812924	0.00169173	0.000143046	-0.000184443	0.000387109	-0.000439921	0.000632023	0.00038882
1.48108e+07	0.000496129	0.000196344	0.000813038	0.00169416	0.000142739	-0.000184302	0.000386676	-0.000441385	0.000631724	0.000387647
1.46381e+07	0.000495844	0.000196165	0.000812903	0.00169656	0.000142346	-0.000184125	0.000386015	-0.000442867	0.000631371	0.000386766
1.44675e+07	0.00049539	0.000195977	0.000812331	0.00169923	0.000141985	-0.000183823	0.000385338	-0.00044421	0.000630717	0.00038591
1.42991e+07	0.000495026	0.000195487	0.000811733	0.00170216	0.000141751	-0.00018339	0.000384682	-0.000445178	0.000630056	0.000384975
1.41327e+07	0.000494843	0.000194612	0.000811099	0.00170504	0.000141582	-0.000183035	0.00038405	-0.000446287	0.000629598	0.000384088
1.39683e+07	0.00049493	0.000193699	0.000810538	0.00170744	0.0001415	-0.000182716	0.00038333	-0.000447502	0.000629168	0.000383143
1.38059e+07	0.000495086	0.000192842	0.000809771	0.00170965	0.000141422	-0.000182442	0.000382336	-0.000448628	0.000628706	0.000382386
1.36456e+07	0.000495015	0.000191831	0.000808791	0.0017121	0.000141224	-0.000182028	0.000381381	-0.000449849	0.000628399	0.000381727
1.34872e+07	0.000494921	0.000190708	0.000807844	0.00171457	0.00014098	-0.000181511	0.000380601	-0.000451049	0.000627762	0.00038106
1.33307e+07	0.00049496	0.000189639	0.00080693	0.00171693	0.000140828	-0.000181048	0.000379481	-0.000452096	0.000626864	0.000380507
1.31761e+07	0.0004948	0.000188547	0.000806216	0.0017195	0.000140572	-0.000180322	0.000378177	-0.000453086	0.000626119	0.000379975
1.30235e+07	0.000494708	0.000187485	0.00080544	0.00172178	0.00014037	-0.000179509	0.000376987	-0.000453782	0.000625434	0.000379499
1.28727e+07	0.000494779	0.000186655	0.000804685	0.00172406	0.00014019	-0.000178829	0.000375857	-0.000454528	0.000624903	0.000379033
1.27237e+07	0.000494871	0.000185844	0.000804132	0.00172675	0.000139948	-0.000178269	0.000374914	-0.000455738	0.000624361	0.000378764
1.25766e+07	0.000495019	0.000184928	0.000803664	0.0017294	0.000139839	-0.000177721	0.000373819	-0.000457049	0.000623708	0.000378601
1.24312e+07	0.000495215	0.000184028	0.000802934	0.00173195	0.000139698	-0.000177145	0.000372709	-0.000458201	0.00062302	0.000378095
1.22876e+07	0.000495225	0.000183292	0.000801884	0.00173428	0.000139547	-0.00017667	0.000371708	-0.000459117	0.00062245	0.000377523
1.21458e+07	0.000495164	0.000182554	0.000801014	0.00173659	0.000139503	-0.00017632	0.000370808	-0.000460053	0.00062213	0.000377101
1.20057e+07	0.00049512	0.000181641	0.000800424	0.00173899	0.000139467	-0.000176241	0.000369873	-0.000461115	0.000621701	0.000376822
1.18673e+07	0.000495038	0.000180639	0.00079999	0.00174143	0.000139402	-0.000176197	0.000368805	-0.000462155	0.00062104	0.000376471
1.17305e+07	0.00049504	0.000179817	0.000799385	0.00174376	0.000139482	-0.000176064	0.000367965	-0.000463113	0.000620218	0.000375908
1.15955e+07	0.000494972	0.000179331	0.000798839	0.0017459	0.00013959	-0.000176008	0.000367253	-0.000464068	0.000619251	0.000375395
1.14621e+07	0.000494912	0.000178887	0.000798425	0.00174797	0.000139431	-0.000176027	0.000366452	-0.000465134	0.00061834	0.000374875
1.13302e+07	0.000494738	0.000178375	0.000798016	0.00175031	0.0001392	-0.000176046	0.000365566	-0.000466062	0.000617471	0.000374242
1.12e+07	0.000494482	0.000177721	0.000797965	0.00175272	0.000139075	-0.00017599	0.000364854	-0.000466551	0.00061659	0.000373613
1.10714e+07	0.000494418	0.000177032	0.000798254	0.00175484	0.00013883	-0.000175855	0.000364175	-0.000467076	0.000615775	0.000373061
1.09443e+07	0.000494344	0.000176506	0.000798899	0.00175652	0.000138485	-0.000175664	0.000363421	-0.000467941	0.000615005	0.000372432
1.08188e+07	0.000494151	0.000176092	0.000799727	0.00175811	0.00013818	-0.000175595	0.000362615	-0.000468953	0.000614282	0.00037196
1.06948e+07	0.000494119	0.00017548	0.00080039	0.00176015	0.00013785	-0.000175555	0.000361583	-0.000469996	0.000613687	0.000371672
1.05722e+07	0.000494075	0.000174793	0.000801023	0.00176223	0.000137484	-0.000175446	0.000360513	-0.00047102	0.000613207	0.000371307
1.04512e+07	0.00049382	0.000174078	0.000801708	0.00176417	0.000137048	-0.000175441	0.000359509	-0.000471821	0.000612697	0.000370747
1.03316e+07	0.000493706	0.000173242	0.000802006	0.00176586	0.000136678	-0.000175796	0.000358623	-0.000472469	0.000612229	0.000370039
1.02135e+07	0.000493628	0.000172386	0.00080201	0.00176733	0.000136343	-0.000176205	0.00035753	-0.00047334	0.000612076	0.000369729
1.00968e+07	0.000493409	0.000171424	0.000802074	0.00176906	0.000136037	-0.000176302	0.000356132	-0.000474659	0.000611945	0.000369809
9.98147e+06	0.000493263	0.000170275	0.000802015	0.00177065	0.000135689	-0.000176276	0.000354702	-0.000476077	0.000611547	0.000369959
9.86755e+06	0.000493146	0.000169065	0.000802025	0.00177217	0.00013523	-0.000176251	0.000353151	-0.000477179	0.000611134	0.000369643
9.75501e+06	0.000492946	0.00016796	0.000802052	0.00177397	0.000134859	-0.000176129	0.000351415	-0.000478232	0.00061065	0.000369008
9.64382e+06	0.000492993	0.000166792	0.000801981	0.00177595	0.000134483	-0.000175945	0.00034989	-0.000479419	0.000610303	0.000368494
9.53396e+06	0.000493331	0.000165757	0.000801872	0.00177762	0.000133982	-0.000175852	0.000348572	-0.000480826	0.000610308	0.000368212
9.42543e+06	0.00049365	0.000164925	0.000801574	0.00177931	0.000133396	-0.000175583	0.000347132	-0.000482476	0.000610377	0.000367793
9.3182e+06	0.000493779	0.000164174	0.000801411	0.00178126	0.000132798	-0.000175145	0.000345776	-0.000483962	0.000610134	0.000367127
9.21225e+06	0.000493871	0.00016337	0.000801537	0.00178294	0.000132285	-0.000174655	0.000344544	-0.000485094	0.000609764	0.000366265
9.10758e+06	0.000494027	0.000162518	0.000801636	0.00178481	0.000131802	-0.000173922	0.000343352	-0.0004861	0.000609754	0.00036518
9.00416e+06	0.000494227	0.000161746	0.000801553	0.00178681	0.000131317	-0.00017332	0.000342274	-0.000487207	0.000609816	0.000364498
8.90198e+06	0.000494476	0.00016086	0.000801542	0.00178876	0.000130753	-0.000172866	0.000341051	-0.000488246	0.000609771	0.000363987
8.80102e+06	0.000494725	0.0001598	0.000801417	0.00179082	0.000130071	-0.000172562	0.000339722	-0.00048907	0.000609556	0.00036324
8.70127e+06	0.000494916	0.0001588	0.000801019	0.00179271	0.000129519	-0.000172418	0.000338492	-0.000490023	0.000609331	0.000362337
8.60272e+06	0.000494942	0.000157919	0.000800352	0.00179413	0.000129164	-0.000172119	0.000337063	-0.000491315	0.000609312	0.000361545
8.50534e+06	0.000494835	0.000157235	0.000799704	0.00179527	0.000128864	-0.000171798	0.000335628	-0.000492789	0.000609378	0.00036087
8.40913e+06	0.000494655	0.000156651	0.000799279	0.00179637	0.000128395	-0.000171546	0.000334423	-0.000494397	0.000609362	0.000360077
8.31406e+06	0.000494403	0.000156069	0.000798908	0.00179721	0.000127816	-0.000171529	0.000333566	-0.000496032	0.000609242	0.000359233
8.22013e+06	0.000494161	0.000155477	0.000798369	0.00179771	0.000127338	-0.000171501	0.000332742	-0.00049734	0.000609206	0.000358571
8.12732e+06	0.000494094	0.000154682	0.000797767	0.00179799	0.000126892	-0.000171197	0.000331517	-0.000498479	0.000609297	0.000357908
8.03562e+06	0.000493951	0.000153865	0.000797424	0.00179803	0.000126436	-0.000171001	0.000330104	-0.000499776	0.000609247	0.000357248
7.94501e+06	0.000493824	0.000153213	0.00079709	0.00179813	0.000125842	-0.000170757	0.000328646	-0.000501155	0.000609145	0.000356541
7.85547e+06	0.000493787	0.000152609	0.000796944	0.00179826	0.000125178	-0.000170441	0.000327177	-0.000503027	0.000609157	0.000355514
7.767e+06	0.000493547	0.000151996	0.000796813	0.00179804	0.00012467	-0.000170348	0.000325641	-0.000504685	0.000608878	0.000354646
7.67959e+06	0.000493173	0.000151319	0.000796559	0.00179778	0.00012412	-0.000170298	0.000324477	-0.00050592	0.000608663	0.000353752
7.59321e+06	0.000493035	0.000150398	0.000796242	0.00179744	0.000123416	-0.000170174	0.000323352	-0.000507332	0.000608869	0.000352641
7.50786e+06	0.000493066	0.000149392	0.000795897	0.00179679	0.000122785	-0.000169888	0.000321676	-0.000508598	0.000609103	0.000351652
7.42352e+06	0.000493032	0.000148511	0.000795815	0.00179597	0.000122208	-0.000169653	0.000319914	-0.000510316	0.000609222	0.000350813
7.34018e+06	0.000493	0.000147615	0.00079575	0.00179513	0.000121668	-0.00016967	0.000318046	-0.000512224	0.000609452	0.000350392
7.25783e+06	0.000492969	0.000146755	0.000795442	0.0017944	0.000121187	-0.000169873	0.000315877	-0.000513949	0.000609907	0.000350052
7.17646e+06	0.000493002	0.000145741	0.000795292	0.00179379	0.000120658	-0.00016993	0.000313872	-0.000515721	0.000610218	0.000349562
7.09605e+06	0.000493351	0.000144711	0.000795546	0.00179317	0.000120181	-0.000169754	0.000312363	-0.000517549	0.000610329	0.000348921
7.01659e+06	0.00049388	0.000143808	0.000795433	0.00179271	0.000119674	-0.00016958	0.000310973	-0.000519714	0.000610413	0.000348107
6.93807e+06	0.000494066	0.000142789	0.000795189	0.00179232	0.00011918	-0.0001696	0.000309763	-0.000521737	0.000610434	0.00034697
6.86047e+06	0.000493897	0.000141591	0.000794949	0.00179178	0.00011875	-0.000169802	0.0003087	-0.000523676	0.000610501	0.000345676
6.7838e+06	0.000493561	0.000140309	0.000794578	0.00179117	0.000118251	-0.000169982	0.000307471	-0.000525838	0.00061045	0.000344578
6.70803e+06	0.000493121	0.000139225	0.000794439	0.00179066	0.000117761	-0.000169979	0.000306244	-0.000528176	0.000610226	0.000343542
6.63315e+06	0.000492726	0.000138277	0.000794272	0.00179046	0.000117134	-0.000169753	0.000305039	-0.000530047	0.000609998	0.000342744
6.55916e+06	0.000492115	0.000137175	0.000793943	0.00179034	0.000116526	-0.000169689	0.000304085	-0.000531628	0.0006098	0.000341841
6.48604e+06	0.000491487	0.000136007	0.000793779	0.00179005	0.000116101	-0.000169725	0.000303243	-0.000533498	0.000609596	0.000340537
6.41378e+06	0.000491102	0.000134829	0.00079371	0.00178963	0.000115661	-0.00016959	0.000302146	-0.000535268	0.000609327	0.000339313
6.34237e+06	0.000490551	0.000133644	0.000793702	0.00178915	0.000115238	-0.000169472	0.000301006	-0.000537047	0.000609189	0.000338563
6.27181e+06	0.000490107	0.000132588	0.000794041	0.00178836	0.00011491	-0.000169523	0.000299956	-0.000538937	0.000608982	0.000337659
6.20207e+06	0.000489979	0.000131433	0.000794327	0.00178738	0.00011477	-0.00016973	0.000298984	-0.000540986	0.000608496	0.000336279
6.13315e+06	0.000489814	0.000130345	0.000794537	0.00178628	0.000114599	-0.000169894	0.000298142	-0.000543054	0.000608169	0.000334904
6.06504e+06	0.000489886	0.000129299	0.000794662	0.00178508	0.000114441	-0.000169988	0.000297488	-0.000545048	0.000607826	0.000333523
5.99773e+06	0.000490198	0.000128184	0.000794469	0.001784	0.000114299	-0.000169977	0.00029681	-0.000547102	0.000607344	0.000332206
5.93121e+06	0.000490348	0.000127238	0.000794458	0.00178338	0.000114104	-0.000169802	0.000296024	-0.000549355	0.000606945	0.0003311
5.86547e+06	0.000490535	0.000126381	0.000794621	0.00178313	0.00011402	-0.000169597	0.000295239	-0.00055138	0.000606417	0.000330208
5.80049e+06	0.000490715	0.000125468	0.000794751	0.00178254	0.000114121	-0.000169515	0.00029452	-0.00055266	0.000605909	0.000329347
5.73628e+06	0.00049093	0.000124658	0.000794843	0.00178187	0.000114302	-0.000169293	0.000293783	-0.00055394	0.000605616	0.000328452
5.67283e+06	0.000491295	0.000123953	0.000794443	0.00178132	0.000114398	-0.000168817	0.000292765	-0.000555817	0.000605343	0.000327511
5.61011e+06	0.00049159	0.000123225	0.000793893	0.00178109	0.000114579	-0.00016853	0.000291512	-0.000557853	0.000605139	0.0003265
5.54813e+06	0.000491855	0.000122622	0.000793694	0.00178114	0.000114814	-0.000168446	0.000290137	-0.000559949	0.00060509	0.000325562
5.48687e+06	0.000492274	0.000122204	0.000793535	0.00178094	0.000115136	-0.000168464	0.000288684	-0.000562155	0.000605003	0.000324777
5.42632e+06	0.000492633	0.000121995	0.000793407	0.00178065	0.000115515	-0.000168346	0.000287403	-0.000563828	0.000604926	0.000323822
5.36649e+06	0.000492856	0.000122071	0.000793157	0.0017803	0.000115909	-0.000168028	0.00028624	-0.000565346	0.00060509	0.000322934
5.30735e+06	0.000492875	0.000122337	0.000792621	0.00178	0.000116272	-0.000167669	0.000284878	-0.00056722	0.000605278	0.000322457
5.2489e+06	0.000492841	0.000122593	0.00079182	0.00177975	0.00011667	-0.000167431	0.000283915	-0.000569293	0.000605418	0.000322096
5.19113e+06	0.000492988	0.000122947	0.000790975	0.0017793	0.000117246	-0.000167182	0.000283329	-0.0005712	0.000605483	0.000321372
5.13403e+06	0.000493167	0.000123636	0.000790163	0.00177855	0.000117965	-0.000166811	0.000282699	-0.000572883	0.000605436	0.000320567
5.0776e+06	0.000493139	0.000124546	0.000789165	0.00177789	0.000118671	-0.000166387	0.000282249	-0.000574274	0.000605648	0.00031986
5.02182e+06	0.000492906	0.000125429	0.000788384	0.00177736	0.000119201	-0.000165743	0.00028169	-0.000575478	0.000605967	0.00031908
4.96669e+06	0.000492631	0.000126113	0.000787768	0.00177646	0.000119732	-0.000164979	0.000281058	-0.00057724	0.000606279	0.000318358
4.9122e+06	0.000492353	0.000126543	0.000787001	0.00177547	0.000120427	-0.000164281	0.000280343	-0.000578809	0.000606509	0.000317611
4.85835e+06	0.000492258	0.000126981	0.00078626	0.0017742	0.000121233	-0.000163739	0.000279599	-0.000580065	0.000606718	0.000316635
4.80512e+06	0.000492374	0.000127623	0.000785363	0.00177274	0.000122027	-0.000163105	0.000278823	-0.000581365	0.000607048	0.000315356
4.7525e+06	0.000492712	0.000128281	0.000784333	0.00177131	0.000122656	-0.000162168	0.000277891	-0.00058275	0.000607443	0.000314375
4.7005e+06	0.000492983	0.000128819	0.000783519	0.00176997	0.000123262	-0.000161168	0.000277296	-0.000584326	0.0006079	0.000313284
4.64909e+06	0.000493229	0.00012939	0.00078283	0.00176844	0.000123983	-0.000160249	0.000277086	-0.000585778	0.000607991	0.000311892
4.59829e+06	0.000493537	0.000130128	0.000782201	0.00176644	0.000124657	-0.000159416	0.000276903	-0.0005872	0.000607831	0.000310598
4.54807e+06	0.000493618	0.000131041	0.000781548	0.00176454	0.00012533	-0.000158559	0.000276677	-0.000588396	0.000607881	0.000309443
4.49843e+06	0.000493808	0.000132085	0.000780851	0.00176278	0.000125899	-0.000157473	0.000276295	-0.000589607	0.000608266	0.0003086
4.44936e+06	0.000494122	0.00013314	0.000780009	0.00176108	0.000126242	-0.000156306	0.000275664	-0.000590886	0.000608817	0.000307894
4.40086e+06	0.000494206	0.000134058	0.000779358	0.00175942	0.000126552	-0.00015522	0.0002751	-0.000592276	0.000609245	0.000307033
4.35292e+06	0.000494153	0.000134827	0.00077902	0.00175773	0.000126908	-0.000153866	0.000274657	-0.000593928	0.000609713	0.000305978
4.30553e+06	0.000494293	0.000135224	0.000778506	0.00175618	0.000127306	-0.000152298	0.000274465	-0.000595599	0.000610221	0.000304534
4.25869e+06	0.000494527	0.000135798	0.000777936	0.0017545	0.00012781	-0.000150605	0.000274428	-0.000597584	0.000610792	0.000303113
4.21239e+06	0.000494751	0.000136679	0.000777345	0.00175309	0.000128395	-0.000148926	0.000273982	-0.000599621	0.000611475	0.00030206
4.16662e+06	0.000494851	0.000137424	0.000776865	0.00175195	0.000129007	-0.000147673	0.000273216	-0.000601428	0.000612124	0.000301034
4.12138e+06	0.000494868	0.00013809	0.000776532	0.00175048	0.000129564	-0.000146734	0.000272442	-0.000602927	0.000612902	0.000299853
4.07666e+06	0.000495196	0.000138796	0.000776354	0.00174884	0.000130128	-0.000145769	0.000271584	-0.000603977	0.000613698	0.000298614
4.03245e+06	0.000495676	0.000139909	0.000776351	0.00174705	0.000130773	-0.00014458	0.00027055	-0.000605158	0.000614477	0.000297573
3.98875e+06	0.000496257	0.000141155	0.000776094	0.00174558	0.000131275	-0.000143393	0.000269242	-0.000606813	0.000615353	0.000296718
3.94555e+06	0.000496769	0.000142336	0.000776223	0.00174406	0.000131743	-0.000142456	0.000267879	-0.000608585	0.000616193	0.000296033
3.90284e+06	0.00049703	0.000143237	0.000776824	0.00174211	0.000132356	-0.000141612	0.000266502	-0.000610266	0.000617049	0.000295426
3.86063e+06	0.000497207	0.000143846	0.000777094	0.0017398	0.000133092	-0.000140865	0.000265066	-0.000611841	0.000617898	0.000294623
3.8189e+06	0.000497379	0.000144476	0.000777094	0.00173707	0.000133898	-0.000140029	0.000263777	-0.000613424	0.00061855	0.000293753
3.77765e+06	0.00049748	0.000145097	0.00077712	0.00173436	0.00013457	-0.000139104	0.000262527	-0.000614851	0.000619045	0.000293003
3.73686e+06	0.000497434	0.000145668	0.000776991	0.00173189	0.00013511	-0.000138212	0.000261394	-0.000616443	0.000619495	0.000292221
3.69655e+06	0.000497477	0.000146309	0.000776775	0.00172951	0.000135679	-0.000137332	0.00026049	-0.000618542	0.000619938	0.000291466
3.6567e+06	0.000497697	0.000147058	0.000776976	0.0017271	0.000136276	-0.000136564	0.000259661	-0.000620256	0.000620503	0.000290808
3.6173e+06	0.000497814	0.000147762	0.000777295	0.00172436	0.000136794	-0.000135948	0.000258884	-0.000621632	0.000621195	0.000290044
3.57835e+06	0.000498005	0.000148404	0.000777492	0.0017217	0.000137268	-0.000135581	0.000258103	-0.000623376	0.000621783	0.000289212
3.53984e+06	0.000498376	0.000149004	0.000777902	0.00171905	0.00013769	-0.0001351	0.000257443	-0.000625116	0.000622279	0.000288659
3.50178e+06	0.000498452	0.000149506	0.000778328	0.0017162	0.000138164	-0.000134518	0.000257012	-0.000626431	0.000622803	0.000288299
3.46415e+06	0.000498323	0.000149813	0.00077864	0.00171353	0.000138719	-0.000133885	0.000256577	-0.000627824	0.000623542	0.000287886
3.42694e+06	0.000498151	0.000150286	0.000779148	0.00171089	0.000139296	-0.000133211	0.00025631	-0.000629168	0.000624611	0.000287464
3.39016e+06	0.000497825	0.00015066	0.000779772	0.00170823	0.000139998	-0.000132448	0.000256109	-0.00063008	0.000625632	0.00028742
3.3538e+06	0.000497168	0.000150603	0.000780356	0.00170546	0.000140697	-0.000131757	0.000256	-0.000631266	0.000626444	0.00028748
3.31785e+06	0.000496158	0.000150596	0.000780811	0.00170252	0.000141265	-0.000131002	0.00025607	-0.000633012	0.000627182	0.000287115
3.28231e+06	0.000495066	0.000150809	0.000780973	0.00169926	0.000141782	-0.000130178	0.000256278	-0.000634704	0.000628063	0.000286482
3.24718e+06	0.00049391	0.000151098	0.000780832	0.00169596	0.000142275	-0.000129549	0.000256384	-0.00063622	0.000629034	0.000285692
3.21244e+06	0.000492854	0.000151472	0.000780891	0.00169289	0.000142627	-0.000128917	0.000256163	-0.000637946	0.000630142	0.000284934
3.1781e+06	0.000491908	0.000152062	0.000781326	0.00169018	0.000142838	-0.000127994	0.000255983	-0.000639453	0.000631439	0.000284593
3.14414e+06	0.000490774	0.000152522	0.000781833	0.00168745	0.00014313	-0.000127009	0.000255845	-0.000640516	0.00063258	0.000284365
3.11057e+06	0.000489717	0.000152923	0.000782179	0.00168435	0.000143661	-0.00012643	0.000255341	-0.000641465	0.000633422	0.000284135
3.07738e+06	0.000488774	0.000153507	0.000782333	0.00168102	0.000144228	-0.000125769	0.00025427	-0.000642357	0.000634428	0.000284142
3.04457e+06	0.000487845	0.000153882	0.000782028	0.00167787	0.000144562	-0.000124954	0.00025266	-0.000643453	0.000635491	0.000284231
3.01213e+06	0.000487081	0.000154154	0.00078119	0.00167463	0.000144806	-0.000124128	0.000250903	-0.000644536	0.000636387	0.000284348
2.98005e+06	0.000486262	0.000154373	0.000780257	0.00167108	0.000145191	-0.000123522	0.000249427	-0.000645371	0.000637336	0.000284487
2.94833e+06	0.000485199	0.000154432	0.000779701	0.00166767	0.000145691	-0.000122968	0.000247994	-0.00064637	0.000638066	0.000284582
2.91698e+06	0.000484232	0.000154832	0.000779383	0.00166399	0.000146102	-0.000122408	0.000246443	-0.000647584	0.000638784	0.000284675
2.88598e+06	0.000483494	0.000155269	0.000778841	0.0016598	0.000146564	-0.000121805	0.000244946	-0.000648675	0.000639415	0.000285029
2.85532e+06	0.000482485	0.000155403	0.000777922	0.00165569	0.000146992	-0.00012115	0.000243776	-0.000649559	0.000639773	0.000285387
2.82501e+06	0.000481457	0.000155346	0.000776732	0.00165174	0.00014728	-0.000120688	0.000242441	-0.000650735	0.00064007	0.000285619
2.79505e+06	0.00048061	0.000155189	0.000775772	0.00164772	0.000147564	-0.00012028	0.000240792	-0.000652042	0.000640495	0.000285947
2.76542e+06	0.000479611	0.000155125	0.000774985	0.00164376	0.0001479	-0.000120014	0.00023943	-0.000652966	0.000640924	0.000286004
2.73612e+06	0.000478611	0.000155352	0.000774131	0.00163979	0.000148296	-0.000119558	0.000238103	-0.000653574	0.000641227	0.00028603
2.70716e+06	0.00047761	0.000155492	0.000772879	0.00163634	0.000148577	-0.000118758	0.000236646	-0.000654512	0.000641448	0.000286418
2.67851e+06	0.000476611	0.000155179	0.000771029	0.00163321	0.000148855	-0.000117877	0.000235197	-0.000655828	0.000641728	0.000286432
2.65019e+06	0.000475686	0.000154692	0.000768896	0.00162965	0.000149242	-0.000117095	0.000233968	-0.000656733	0.000642165	0.000286218
2.62219e+06	0.000474671	0.00015435	0.000766758	0.00162591	0.00014961	-0.000116139	0.000232869	-0.000657367	0.000642812	0.000285901
2.5945e+06	0.000473765	0.000154282	0.000764613	0.00162251	0.000149958	-0.000115073	0.000231893	-0.000658049	0.000643685	0.000285521
2.56712e+06	0.000472958	0.000154095	0.000762589	0.00161965	0.000150351	-0.000114178	0.000231146	-0.000658693	0.000644473	0.000285454
2.54005e+06	0.000471881	0.000153683	0.000760623	0.00161718	0.000150769	-0.000113517	0.000230121	-0.000659469	0.000645194	0.000285474
2.51328e+06	0.000470583	0.000153057	0.000758767	0.00161476	0.00015122	-0.000112856	0.000228825	-0.000660471	0.000646005	0.000285249
2.48682e+06	0.000469494	0.000152311	0.000757221	0.00161194	0.000151638	-0.000111889	0.000227666	-0.000661442	0.000646725	0.000284881
2.46064e+06	0.000468776	0.0001517	0.000755583	0.00160899	0.000152165	-0.000110646	0.000226886	-0.000662049	0.000647067	0.000284523
2.43476e+06	0.000468191	0.000151515	0.000753851	0.00160624	0.000152754	-0.000109218	0.000226236	-0.000662332	0.00064751	0.000284301
2.40917e+06	0.000467573	0.000151471	0.000751919	0.00160374	0.000153203	-0.000107903	0.000225655	-0.000662717	0.00064798	0.000284306
2.38386e+06	0.000466732	0.000151277	0.000750039	0.00160146	0.000153706	-0.000106719	0.000225113	-0.000663296	0.000648138	0.000284072
2.35884e+06	0.000465847	0.000151092	0.000748449	0.00159872	0.000154343	-0.000105241	0.000224571	-0.000663902	0.000648412	0.000283806
2.33409e+06	0.000465083	0.000151156	0.000746814	0.00159555	0.000154971	-0.00010364	0.000223633	-0.000664205	0.000648944	0.000283753
2.30962e+06	0.000464376	0.000151555	0.00074487	0.0015928	0.000155479	-0.000102317	0.000222108	-0.000664195	0.000649654	0.000283518
2.28543e+06	0.000463543	0.000151829	0.000742606	0.00159044	0.000155888	-0.000100958	0.000220416	-0.000664027	0.000650231	0.000283127
2.2615e+06	0.000462689	0.000151923	0.000740385	0.0015883	0.000156313	-9.9467e-05	0.000218783	-0.000663892	0.000650558	0.000282914
2.23784e+06	0.000461931	0.000151951	0.000738173	0.00158599	0.000156745	-9.81063e-05	0.000217067	-0.00066406	0.000650873	0.00028277
2.21444e+06	0.000460878	0.00015207	0.000735908	0.00158324	0.000157062	-9.68095e-05	0.000214982	-0.000664084	0.000651343	0.000282735
2.1913e+06	0.000459686	0.000152262	0.000733385	0.00158044	0.000157241	-9.5392e-05	0.000212989	-0.000663961	0.000651542	0.000282673
2.16842e+06	0.000458854	0.000152342	0.000730828	0.00157791	0.000157412	-9.40144e-05	0.000211006	-0.000664189	0.000651646	0.000282576
2.14579e+06	0.000458304	0.00015246	0.00072831	0.0015757	0.000157515	-9.27611e-05	0.000208992	-0.000664682	0.000651729	0.000282416
2.12341e+06	0.000457631	0.000152522	0.000725475	0.00157348	0.000157663	-9.13792e-05	0.000207237	-0.000664639	0.000651534	0.000282062
2.10128e+06	0.000456936	0.00015263	0.000722423	0.00157143	0.000157951	-9.00813e-05	0.000205721	-0.000664265	0.000651485	0.000281615
2.0794e+06	0.000456291	0.00015292	0.000719439	0.00156952	0.000158041	-8.88736e-05	0.000204179	-0.000664366	0.000651502	0.000280958
2.05775e+06	0.000455683	0.000153244	0.000716242	0.00156752	0.000157933	-8.76594e-05	0.000202857	-0.000664753	0.000651377	0.00028043
2.03635e+06	0.000455064	0.000153718	0.000712929	0.00156568	0.000157808	-8.65155e-05	0.000201811	-0.000665174	0.00065115	0.000280109
2.01518e+06	0.00045416	0.000153901	0.000710075	0.0015641	0.000157678	-8.53179e-05	0.000200382	-0.00066584	0.000651029	0.000279629
1.99425e+06	0.000453262	0.000154018	0.00070716	0.00156268	0.000157526	-8.4155e-05	0.000198874	-0.000666475	0.00065103	0.000278774
1.97355e+06	0.000452735	0.000154487	0.000704119	0.00156114	0.000157237	-8.30011e-05	0.000197313	-0.000666739	0.000650894	0.000277807
1.95308e+06	0.000452299	0.000154881	0.000701307	0.00155962	0.000156868	-8.19109e-05	0.000195622	-0.000666864	0.00065066	0.000277111
1.93283e+06	0.000451779	0.000155229	0.000698689	0.00155817	0.000156558	-8.11067e-05	0.00019418	-0.000666835	0.000650307	0.000276479
1.9128e+06	0.00045124	0.000155623	0.000695961	0.00155631	0.000156253	-8.03881e-05	0.000192948	-0.000666731	0.000649749	0.00027567
1.893e+06	0.00045069	0.000156059	0.00069302	0.00155434	0.000155987	-7.96168e-05	0.000191833	-0.000666822	0.000649101	0.000274574
1.87341e+06	0.000450444	0.000156548	0.000690012	0.00155262	0.000155776	-7.89946e-05	0.000190565	-0.000667432	0.00064851	0.000273521
1.85404e+06	0.000450421	0.000157005	0.000686739	0.00155085	0.000155553	-7.842e-05	0.000189262	-0.000667918	0.000648037	0.000272968
1.83488e+06	0.000450259	0.000157307	0.000683499	0.00154935	0.000155181	-7.77183e-05	0.000187884	-0.00066794	0.000647494	0.000272546
1.81594e+06	0.000449963	0.000157368	0.000680778	0.001548	0.000154751	-7.7185e-05	0.000186133	-0.000668227	0.000646853	0.000271964
1.7972e+06	0.000449735	0.000157537	0.000678351	0.0015464	0.000154511	-7.68453e-05	0.000184324	-0.000668342	0.000646267	0.000271183
1.77866e+06	0.0004497	0.000157991	0.000675892	0.00154461	0.000154347	-7.63714e-05	0.000182373	-0.000668439	0.000645744	0.000270523
1.76033e+06	0.000449665	0.000158394	0.00067332	0.00154286	0.000154168	-7.58737e-05	0.000180328	-0.000668749	0.000645145	0.000269937
1.7422e+06	0.000449629	0.000158535	0.000670576	0.00154166	0.000154031	-7.53498e-05	0.000177943	-0.000668907	0.000644418	0.000269491
1.72427e+06	0.000449819	0.000158548	0.000668021	0.00154062	0.000153925	-7.47537e-05	0.000175374	-0.00066889	0.000643324	0.000269029
1.70654e+06	0.000449983	0.000158391	0.000665496	0.0015392	0.000153734	-7.42738e-05	0.000172765	-0.000668848	0.000642005	0.000268225
1.689e+06	0.000450089	0.00015829	0.00066241	0.00153796	0.000153313	-7.37556e-05	0.00016995	-0.000669334	0.000640879	0.000267604
1.67165e+06	0.000450156	0.000158545	0.000658857	0.00153705	0.000152915	-7.31192e-05	0.000167507	-0.000670005	0.000640024	0.000267304
1.65449e+06	0.000449972	0.000158798	0.000654904	0.0015361	0.000152703	-7.26645e-05	0.000164976	-0.000670679	0.000639337	0.000267001
1.63752e+06	0.000449717	0.000158532	0.000651045	0.0015351	0.000152537	-7.25202e-05	0.000162122	-0.000671327	0.000638662	0.000266453
1.62073e+06	0.000449443	0.000157915	0.000647621	0.00153433	0.00015236	-7.2693e-05	0.000159674	-0.000671749	0.000638113	0.000265597
1.60413e+06	0.000449198	0.000157358	0.000644478	0.00153343	0.000152097	-7.30377e-05	0.00015758	-0.000672303	0.000637651	0.00026461
1.5877e+06	0.000448946	0.000156709	0.000641387	0.00153221	0.000151641	-7.3331e-05	0.000155432	-0.000673279	0.000637283	0.000263853
1.57146e+06	0.000448459	0.000156049	0.000638137	0.00153128	0.000151056	-7.33401e-05	0.000153155	-0.000674514	0.000636921	0.000263205
1.55539e+06	0.000447954	0.000155463	0.000635051	0.00153087	0.000150402	-7.31937e-05	0.00015072	-0.000675906	0.000636397	0.000262472
1.5395e+06	0.000447307	0.000154892	0.000632058	0.0015306	0.000149798	-7.3166e-05	0.000148293	-0.000677336	0.000635683	0.000261693
1.52378e+06	0.000446369	0.000154523	0.000629046	0.00153001	0.000149293	-7.30911e-05	0.000146007	-0.00067811	0.000635123	0.000260891
1.50823e+06	0.000445574	0.000154201	0.000625626	0.00152909	0.000148701	-7.28398e-05	0.000144164	-0.000678933	0.000634583	0.000260228
1.49285e+06	0.000444928	0.000153702	0.00062203	0.00152803	0.000147999	-7.25115e-05	0.000142349	-0.000680335	0.000633894	0.000259568
1.47764e+06	0.000444526	0.000153474	0.000618907	0.00152742	0.000147305	-7.22408e-05	0.000140453	-0.000681351	0.000633407	0.000258852
1.46259e+06	0.00044447	0.000153564	0.000615913	0.00152735	0.000146652	-7.19891e-05	0.000139114	-0.000682257	0.000632862	0.00025808
1.44771e+06	0.00044419	0.000153689	0.000612943	0.00152764	0.000145987	-7.18839e-05	0.000137932	-0.000683218	0.000632449	0.000257252
1.43298e+06	0.000443716	0.000153896	0.000610121	0.00152806	0.000145292	-7.19274e-05	0.000136851	-0.000683956	0.000632404	0.000256279
1.41842e+06	0.000443433	0.000154126	0.000607442	0.00152844	0.000144462	-7.17827e-05	0.000135951	-0.000684633	0.000632205	0.000255121
1.40401e+06	0.000442836	0.000154452	0.000605037	0.00152887	0.000143554	-7.18121e-05	0.000135178	-0.000685589	0.000631723	0.00025423
1.38976e+06	0.000441818	0.000154762	0.000602855	0.00152942	0.000142765	-7.191e-05	0.000134129	-0.000686705	0.000631239	0.000253269
1.37567e+06	0.000440835	0.000155002	0.000600831	0.00153045	0.000142024	-7.19272e-05	0.000133019	-0.000687862	0.000630826	0.000252169
1.36172e+06	0.000440171	0.000155401	0.000599187	0.00153174	0.000141283	-7.18922e-05	0.000132049	-0.000689113	0.000630498	0.000251376
1.34793e+06	0.000439797	0.000155915	0.000597533	0.00153296	0.000140606	-7.18233e-05	0.000130762	-0.000690153	0.000630362	0.000250772
1.33428e+06	0.0004394	0.000156442	0.000595244	0.00153426	0.000140023	-7.19996e-05	0.000129316	-0.000691072	0.000630277	0.000250057
1.32078e+06	0.000438998	0.000156957	0.000593018	0.00153542	0.000139619	-7.20658e-05	0.000127616	-0.00069232	0.000630213	0.000249318
1.30743e+06	0.000439005	0.00015764	0.00059107	0.00153628	0.000139239	-7.22208e-05	0.000125764	-0.000693409	0.000630492	0.000248505
1.29422e+06	0.000439021	0.000158614	0.000588728	0.00153707	0.000138689	-7.25727e-05	0.000123948	-0.000693713	0.000630978	0.000247663
1.28116e+06	0.000438879	0.000159684	0.000586233	0.00153807	0.000138046	-7.2802e-05	0.000122164	-0.000694327	0.000631348	0.000247148
1.26823e+06	0.000438907	0.000160721	0.000583911	0.00153937	0.000137576	-7.27284e-05	0.000120297	-0.000695312	0.000631619	0.000246755
1.25544e+06	0.000438787	0.000161392	0.000581654	0.00154096	0.000137248	-7.23997e-05	0.000118279	-0.000696435	0.000631736	0.0002463
1.24279e+06	0.000438414	0.000161694	0.00057941	0.00154245	0.000136777	-7.19652e-05	0.000116513	-0.000697797	0.000631727	0.000245779
1.23028e+06	0.000437994	0.000161982	0.000577242	0.00154383	0.000136262	-7.14296e-05	0.000115201	-0.000699218	0.00063182	0.000245352
1.2179e+06	0.000437523	0.0001621	0.000575145	0.00154502	0.000135817	-7.09601e-05	0.000113469	-0.000700859	0.000631926	0.000244817
1.20565e+06	0.000437031	0.000161912	0.000573306	0.00154627	0.000135293	-7.05262e-05	0.000111522	-0.000702671	0.0006321	0.000244008
1.19354e+06	0.000436595	0.00016138	0.000571484	0.00154755	0.000134551	-6.99459e-05	0.000110002	-0.00070447	0.000632426	0.000243435
1.18155e+06	0.000436364	0.000160727	0.000569782	0.00154842	0.000133798	-6.936e-05	0.000108613	-0.000706008	0.000632578	0.000242859
1.16969e+06	0.000436087	0.000160331	0.000568362	0.00154907	0.000133229	-6.88259e-05	0.00010699	-0.000707368	0.000632849	0.000242174
1.15796e+06	0.000435575	0.000159836	0.000566704	0.00154969	0.000132667	-6.81648e-05	0.000105577	-0.000708539	0.000633407	0.000241698
1.14636e+06	0.000435058	0.000159153	0.000564901	0.00155046	0.000132088	-6.7641e-05	0.000104552	-0.000709381	0.000633947	0.000241203
1.13488e+06	0.000434534	0.000158253	0.000563593	0.00155121	0.000131532	-6.72196e-05	0.000103511	-0.000710292	0.000634255	0.0002406
1.12352e+06	0.000434106	0.000156919	0.000562375	0.00155183	0.00013118	-6.66724e-05	0.000102753	-0.000711182	0.000634449	0.000239779
1.11228e+06	0.000433683	0.000155448	0.00056084	0.00155212	0.000130946	-6.60783e-05	0.00010235	-0.000712032	0.000634921	0.000238662
1.10116e+06	0.000433519	0.000153949	0.000559489	0.00155228	0.000130595	-6.55707e-05	0.000101791	-0.000712907	0.000635501	0.000237486
1.09016e+06	0.000433533	0.000152379	0.000558064	0.00155275	0.000130201	-6.51283e-05	0.000100663	-0.000713663	0.000636129	0.000236558
1.07928e+06	0.000432897	0.00015063	0.000556599	0.00155325	0.000129813	-6.48472e-05	9.91622e-05	-0.000714841	0.000636731	0.000235765
1.06851e+06	0.000432079	0.000148815	0.000555049	0.00155368	0.000129562	-6.46397e-05	9.79608e-05	-0.000716088	0.000637189	0.000234778
1.05786e+06	0.000431613	0.000147281	0.000553727	0.00155388	0.000129406	-6.44326e-05	9.6732e-05	-0.000716964	0.000637812	0.000233615
1.04732e+06	0.000431315	0.000146302	0.000552622	0.00155384	0.00012921	-6.42342e-05	9.49535e-05	-0.000717833	0.000638489	0.000232401
1.0369e+06	0.000430967	0.000145776	0.000551424	0.00155412	0.000129046	-6.40651e-05	9.29072e-05	-0.000718764	0.000639047	0.000231237
1.02658e+06	0.000430686	0.000145395	0.000550228	0.00155449	0.000128886	-6.38934e-05	9.08193e-05	-0.000719691	0.000639642	0.000229787
1.01637e+06	0.000430578	0.000145087	0.000549043	0.00155462	0.000128787	-6.37427e-05	8.87025e-05	-0.000720934	0.000640451	0.000228088
1.00628e+06	0.000430511	0.000144928	0.000547792	0.00155458	0.000128754	-6.37866e-05	8.67674e-05	-0.000722222	0.000641329	0.00022656
996286	0.000430523	0.000145173	0.000546845	0.00155454	0.00012877	-6.35928e-05	8.53141e-05	-0.000723707	0.000642025	0.000225341
986400	0.000430517	0.000145668	0.000546172	0.00155458	0.000128784	-6.30895e-05	8.38528e-05	-0.000725263	0.000642613	0.000224071
976620	0.000430292	0.000146118	0.000545066	0.00155461	0.000128597	-6.26583e-05	8.19288e-05	-0.000726662	0.000642972	0.00022265
966943	0.000429937	0.000146589	0.000544074	0.00155459	0.000128442	-6.25524e-05	7.99315e-05	-0.000728151	0.000643088	0.0002214
957368	0.000429513	0.000147013	0.000543666	0.00155425	0.000128495	-6.28581e-05	7.84054e-05	-0.000729456	0.000643409	0.000220278
947894	0.000429159	0.000147662	0.000543526	0.0015537	0.000128554	-6.30946e-05	7.72601e-05	-0.000730587	0.000644004	0.000219126
938521	0.00042869	0.00014853	0.000543324	0.00155334	0.000128374	-6.3238e-05	7.583e-05	-0.000731722	0.000644494	0.00021796
929246	0.000428061	0.000149327	0.000543269	0.00155296	0.000128131	-6.33981e-05	7.38984e-05	-0.000732684	0.000644746	0.000216852
920069	0.000427668	0.000150155	0.000543098	0.00155258	0.000128015	-6.34289e-05	7.20247e-05	-0.000733614	0.000644783	0.000215742
910989	0.000427154	0.000150986	0.00054282	0.00155249	0.000127915	-6.35204e-05	7.06258e-05	-0.000734958	0.000644628	0.000214565
902005	0.000426534	0.000151835	0.000542833	0.00155227	0.000127664	-6.3671e-05	6.98063e-05	-0.000736132	0.000644822	0.000213351
893115	0.000425773	0.000152672	0.00054275	0.00155186	0.00012726	-6.36694e-05	6.91581e-05	-0.000736892	0.00064523	0.000212318
884318	0.000424976	0.000153402	0.000542161	0.00155168	0.000126894	-6.37199e-05	6.82058e-05	-0.000737801	0.000645438	0.000211494
875615	0.000424406	0.000154245	0.000541609	0.00155154	0.000126694	-6.38656e-05	6.69808e-05	-0.00073886	0.000645521	0.000210676
867002	0.000423863	0.000155396	0.000541121	0.00155138	0.00012669	-6.41772e-05	6.57066e-05	-0.000739811	0.000645599	0.000209815
858480	0.000423306	0.000156634	0.000540634	0.00155135	0.000126787	-6.45716e-05	6.42312e-05	-0.000740481	0.000645822	0.000208998
850048	0.000422928	0.000157687	0.000540414	0.00155152	0.00012689	-6.48478e-05	6.28742e-05	-0.00074102	0.000645904	0.000208293
841704	0.000422792	0.000158761	0.000540146	0.00155196	0.000127018	-6.50329e-05	6.14499e-05	-0.000741765	0.000645817	0.000207412
833447	0.000422727	0.000159887	0.000539991	0.00155241	0.000127115	-6.53115e-05	5.9836e-05	-0.000742798	0.000645729	0.000206467
825277	0.000422606	0.000160811	0.00053977	0.00155267	0.000127139	-6.58501e-05	5.85379e-05	-0.000743802	0.000645747	0.000205535
817193	0.000422621	0.00016161	0.000539634	0.00155276	0.000127137	-6.6556e-05	5.71832e-05	-0.000744405	0.000645987	0.000204362
809193	0.00042279	0.000162597	0.000539541	0.00155323	0.000127038	-6.70912e-05	5.55142e-05	-0.000744884	0.000646377	0.000203286
801277	0.000423082	0.000163859	0.000539384	0.00155421	0.000126876	-6.73293e-05	5.39081e-05	-0.000745294	0.000646808	0.000202497
793443	0.000423498	0.000165036	0.000539076	0.001555	0.000126762	-6.75733e-05	5.24234e-05	-0.000745951	0.000647292	0.000201761
785692	0.000423624	0.000166043	0.000538965	0.00155592	0.000126707	-6.80246e-05	5.06977e-05	-0.000746747	0.000647687	0.000200692
778021	0.000423681	0.000167289	0.000539477	0.00155681	0.000126683	-6.89565e-05	4.87816e-05	-0.000747113	0.000648178	0.000199667
770430	0.000424024	0.000169024	0.000539687	0.0015572	0.000126834	-6.97027e-05	4.68196e-05	-0.000747667	0.000648867	0.000198736
762918	0.000424189	0.000170999	0.000539773	0.00155772	0.000127103	-6.99356e-05	4.48131e-05	-0.00074856	0.000649552	0.000197791
755485	0.000424175	0.000172759	0.000539807	0.00155846	0.000127336	-7.02611e-05	4.29995e-05	-0.000749407	0.000650291	0.000196898
748129	0.000424256	0.000174361	0.000539745	0.00155917	0.000127519	-7.07029e-05	4.15291e-05	-0.000750391	0.000651129	0.000195921
740850	0.000424589	0.000176083	0.000539849	0.00156001	0.00012762	-7.10986e-05	4.00038e-05	-0.000751409	0.000652003	0.000194917
733646	0.000425131	0.000178122	0.00053994	0.00156097	0.000127633	-7.14609e-05	3.85263e-05	-0.000752263	0.00065306	0.000193951
726517	0.000425545	0.000180486	0.000539878	0.00156214	0.000127676	-7.20181e-05	3.7501e-05	-0.000753254	0.000654274	0.000193217
719462	0.000425979	0.000182791	0.000539882	0.00156358	0.000127739	-7.27026e-05	3.64633e-05	-0.000754467	0.000655299	0.000192738
712481	0.000426291	0.000184989	0.000540176	0.00156489	0.000127809	-7.30721e-05	3.55112e-05	-0.000755923	0.000656197	0.00019223
705572	0.000426517	0.000187072	0.00054064	0.00156579	0.000127904	-7.32058e-05	3.49112e-05	-0.000757392	0.000657181	0.000191589
698734	0.000427231	0.000188999	0.00054162	0.00156651	0.000127771	-7.34021e-05	3.42752e-05	-0.000758583	0.000657955	0.000191358
691968	0.000428118	0.000190742	0.000542695	0.00156702	0.000127589	-7.37427e-05	3.30667e-05	-0.000759372	0.000658694	0.000191343
685271	0.000428704	0.00019251	0.00054328	0.00156738	0.000127568	-7.39847e-05	3.13648e-05	-0.000760021	0.000659783	0.000191126
678644	0.000429305	0.000194034	0.000543934	0.00156817	0.000127578	-7.42775e-05	2.95888e-05	-0.000761138	0.000660885	0.000190765
672085	0.000429803	0.000195013	0.00054514	0.00156867	0.000127704	-7.46592e-05	2.76708e-05	-0.000762121	0.000661668	0.000190273
665594	0.000430001	0.000196101	0.000546563	0.00156853	0.000128096	-7.51148e-05	2.54659e-05	-0.000762542	0.000662311	0.000189562
659170	0.000430269	0.000197248	0.000547506	0.00156855	0.000128518	-7.57004e-05	2.33217e-05	-0.000763035	0.000663145	0.000189044
652813	0.000430734	0.000197769	0.000547846	0.0015689	0.000128815	-7.6285e-05	2.15477e-05	-0.000763877	0.000664238	0.000188666
646521	0.000431071	0.000197902	0.000548144	0.00156951	0.000129142	-7.68382e-05	1.94417e-05	-0.000764682	0.000665336	0.000188012
640294	0.000431253	0.000197905	0.000548708	0.00157025	0.000129491	-7.75172e-05	1.7183e-05	-0.000764927	0.000666496	0.000187328
634131	0.000431758	0.000197652	0.000549311	0.00157086	0.000129869	-7.82527e-05	1.51248e-05	-0.000764891	0.000667904	0.000186658
628031	0.000432422	0.000197678	0.000550061	0.00157103	0.000130255	-7.87858e-05	1.30348e-05	-0.000765199	0.000669388	0.000186012
621995	0.000432977	0.00019798	0.000550653	0.00157087	0.000130524	-7.92979e-05	1.08825e-05	-0.000765831	0.000671032	0.000185581
616020	0.000433524	0.00019815	0.000550613	0.00157081	0.000130671	-7.99574e-05	8.55055e-06	-0.000766466	0.000672552	0.000185451
610107	0.000434014	0.000198026	0.00055054	0.00157117	0.000130713	-8.08763e-05	6.34026e-06	-0.000766853	0.000674044	0.000185378
604255	0.000434515	0.000197701	0.00055091	0.00157189	0.000130658	-8.1674e-05	4.4116e-06	-0.000767194	0.000675737	0.000185425
598462	0.000435159	0.00019753	0.000551137	0.00157262	0.000130613	-8.21939e-05	2.69925e-06	-0.000767465	0.000677245	0.00018546
592729	0.000435874	0.000197771	0.00055076	0.00157351	0.000130509	-8.25299e-05	1.16116e-06	-0.000768259	0.000678918	0.000185299
587055	0.00043655	0.000198046	0.000549993	0.00157475	0.000130314	-8.28029e-05	-5.88248e-07	-0.000769849	0.000680733	0.000185356
581439	0.000437114	0.000198136	0.000549218	0.00157592	0.000130114	-8.34591e-05	-2.39156e-06	-0.00077167	0.000682115	0.000185468
575881	0.000437467	0.000198277	0.000548517	0.00157683	0.000130015	-8.43721e-05	-4.11673e-06	-0.000773532	0.000683489	0.000185511
570379	0.000437674	0.000198335	0.000547893	0.00157778	0.000130096	-8.53314e-05	-5.5112e-06	-0.000774894	0.000685084	0.000185748
564934	0.000437904	0.000198317	0.000547323	0.00157863	0.000130308	-8.61383e-05	-6.49174e-06	-0.000775938	0.000686651	0.000185971
559544	0.00043814	0.000198206	0.000546754	0.0015793	0.00013065	-8.6838e-05	-7.22346e-06	-0.000777644	0.000688019	0.000185994
554210	0.000438085	0.000198029	0.000546225	0.00158009	0.000131155	-8.76207e-05	-7.96301e-06	-0.000779515	0.000689154	0.000185895
548929	0.000437736	0.00019768	0.00054572	0.00158112	0.000131823	-8.84193e-05	-9.16568e-06	-0.000781058	0.000690427	0.000185458
543703	0.000437455	0.000197179	0.000544791	0.00158245	0.000132466	-8.93062e-05	-1.0657e-05	-0.000782455	0.000692083	0.000184995
538530	0.000437285	0.000196585	0.000543519	0.0015836	0.000132883	-9.00495e-05	-1.20233e-05	-0.000783676	0.000693666	0.000184934
533410	0.000437114	0.000196016	0.000542467	0.0015843	0.00013318	-9.07234e-05	-1.32506e-05	-0.000785082	0.000695133	0.000184838
528342	0.000436937	0.000195587	0.000541642	0.00158458	0.000133352	-9.1711e-05	-1.45068e-05	-0.000786669	0.000696847	0.000184498
523325	0.000436564	0.000194888	0.000541055	0.00158482	0.000133462	-9.2886e-05	-1.594e-05	-0.000788332	0.000698579	0.000184124
518360	0.000435999	0.000194213	0.000540389	0.00158558	0.000133586	-9.40199e-05	-1.74392e-05	-0.000789816	0.000700256	0.000183664
513445	0.000435329	0.000193755	0.000539654	0.00158588	0.000133439	-9.51717e-05	-1.89797e-05	-0.000791004	0.000701872	0.000183452
508580	0.000434776	0.000192937	0.000539251	0.00158573	0.000133137	-9.62652e-05	-2.06737e-05	-0.000792193	0.000703596	0.000183649
503764	0.000434121	0.000191873	0.000538845	0.00158575	0.00013277	-9.72325e-05	-2.23434e-05	-0.000793449	0.000705382	0.000183604
498997	0.000433137	0.000190744	0.000537893	0.00158557	0.000132323	-9.81793e-05	-2.40396e-05	-0.000794366	0.000706844	0.000183479
494279	0.000432219	0.000189869	0.000537153	0.00158537	0.000131971	-9.89271e-05	-2.57142e-05	-0.000794946	0.000708017	0.000183303
489608	0.000431446	0.000189191	0.000536531	0.00158547	0.000131622	-9.95488e-05	-2.71723e-05	-0.000795428	0.000708964	0.000183164
484985	0.000431004	0.000188365	0.000535654	0.00158617	0.000131266	-0.000100133	-2.86203e-05	-0.000796067	0.000709883	0.00018315
480408	0.000430569	0.000187467	0.000535355	0.00158728	0.000131001	-0.000100998	-3.01375e-05	-0.000796893	0.000711023	0.000182947
475878	0.000429822	0.000186473	0.000535335	0.00158832	0.000130795	-0.000102144	-3.15175e-05	-0.000797289	0.000712104	0.000182917
471393	0.000429111	0.000185678	0.00053524	0.00158916	0.00013072	-0.000103144	-3.29111e-05	-0.000797159	0.000713102	0.000183031
466954	0.000428452	0.000185087	0.000534958	0.00158974	0.000130707	-0.000104096	-3.44442e-05	-0.000796823	0.000714165	0.000182964
462560	0.000427919	0.00018468	0.00053448	0.00159008	0.000130669	-0.0001049	-3.59531e-05	-0.000796515	0.000715104	0.000182943
458210	0.000427572	0.000184233	0.000534124	0.00159068	0.00013051	-0.000105653	-3.75563e-05	-0.000796289	0.000716083	0.00018301
453904	0.000427125	0.000183756	0.000533562	0.00159156	0.000130305	-0.000106551	-3.9336e-05	-0.000796199	0.000716978	0.000183164
449641	0.000426605	0.000183379	0.000533176	0.00159236	0.000130175	-0.000107306	-4.11262e-05	-0.000795914	0.000717634	0.000183611
445421	0.000426073	0.000183121	0.000533201	0.00159308	0.000130032	-0.000107745	-4.29482e-05	-0.000795331	0.000718404	0.000184074
441244	0.000425617	0.00018299	0.000533216	0.00159385	0.000129853	-0.000108037	-4.49906e-05	-0.000794732	0.000719261	0.000184386
437108	0.000425081	0.000182579	0.000533338	0.00159472	0.000129777	-0.00010821	-4.76159e-05	-0.000794212	0.00072008	0.000185045
433015	0.000424366	0.000182021	0.000533285	0.0015958	0.000129972	-0.000108468	-5.0345e-05	-0.000793895	0.000720655	0.000185756
428962	0.000423722	0.000181462	0.000533169	0.00159737	0.000130261	-0.000108896	-5.30986e-05	-0.00079315	0.000721053	0.000186124
424950	0.000423276	0.000180836	0.000533406	0.00159899	0.000130541	-0.000109372	-5.60647e-05	-0.000792062	0.000721228	0.000186922
420978	0.000422723	0.000180225	0.000533961	0.00160014	0.000130752	-0.00010974	-5.926e-05	-0.000791237	0.000721384	0.000188224
417047	0.000422165	0.000179651	0.000534219	0.00160132	0.00013087	-0.000110134	-6.25009e-05	-0.000790715	0.000721544	0.000189513
413154	0.000421628	0.000179175	0.00053416	0.00160273	0.000130897	-0.000110722	-6.56312e-05	-0.000790378	0.000721143	0.000190683
409301	0.000421121	0.000178525	0.000534321	0.00160398	0.000131019	-0.000111487	-6.85503e-05	-0.000790019	0.000720542	0.000191817
405486	0.000420755	0.000177716	0.000534285	0.00160518	0.000131396	-0.00011207	-7.09075e-05	-0.000789644	0.000720292	0.000193149
401709	0.000420268	0.000177239	0.000533895	0.00160666	0.000131786	-0.000112323	-7.3008e-05	-0.000789214	0.000720112	0.000194562
397970	0.000419623	0.000176623	0.000533359	0.00160865	0.000132107	-0.000112629	-7.48502e-05	-0.000789148	0.000719886	0.000196086
394268	0.000418756	0.000175632	0.000533033	0.00161111	0.000132347	-0.00011313	-7.65987e-05	-0.000789496	0.000719499	0.000197405
390604	0.000417928	0.000174874	0.000532837	0.00161363	0.000132655	-0.000113747	-7.87169e-05	-0.000789567	0.000718908	0.000198347
386976	0.000416943	0.00017419	0.000532535	0.00161634	0.000133049	-0.00011433	-8.11183e-05	-0.000789253	0.000718655	0.000199414
383384	0.000415983	0.000173485	0.000532147	0.00161924	0.000133443	-0.000114718	-8.37889e-05	-0.000788835	0.000718704	0.000200708
379828	0.000415212	0.000172896	0.000531778	0.00162201	0.000133753	-0.000114929	-8.67908e-05	-0.00078834	0.00071866	0.000202131
376307	0.000414139	0.000172556	0.00053127	0.00162496	0.000133909	-0.000115015	-9.00538e-05	-0.000787881	0.000718472	0.000203758
372821	0.000413093	0.00017247	0.00053081	0.00162782	0.000134321	-0.000114812	-9.33906e-05	-0.000787136	0.000718277	0.000205227
369370	0.000412348	0.000172177	0.00053095	0.00163023	0.000134919	-0.000114596	-9.70249e-05	-0.000786155	0.000718097	0.00020648
365953	0.000411686	0.000171646	0.000531042	0.00163275	0.000135314	-0.000114377	-0.000101156	-0.000785397	0.00071797	0.000208081
362571	0.000411214	0.000171087	0.000530903	0.00163539	0.000135615	-0.000114032	-0.000105284	-0.000784823	0.000717907	0.000209558
359222	0.00041066	0.000170381	0.000530669	0.00163815	0.000135801	-0.000113758	-0.000109209	-0.000784338	0.000717969	0.000210902
355906	0.000410052	0.000169806	0.000530686	0.00164086	0.000135926	-0.000113554	-0.000112944	-0.000783675	0.000718087	0.000212493
352623	0.000409443	0.00016937	0.000530778	0.00164317	0.000136133	-0.000113132	-0.000116516	-0.000782621	0.000718146	0.000213695
349372	0.000408794	0.000168699	0.000530524	0.00164532	0.000136274	-0.000112634	-0.000119818	-0.000781551	0.000718191	0.000214666
346154	0.000408315	0.000168102	0.00053026	0.00164738	0.000136369	-0.000112326	-0.000122921	-0.000780865	0.000718043	0.000216004
342967	0.000407934	0.00016769	0.000530239	0.00164939	0.000136496	-0.000112082	-0.000125952	-0.000780414	0.000717943	0.000217349
339812	0.000407257	0.00016716	0.000530261	0.00165168	0.000136745	-0.000111788	-0.000128996	-0.000780162	0.000718124	0.000218453
336688	0.000406278	0.000166511	0.0005302	0.00165375	0.000137212	-0.000111545	-0.000132172	-0.00077964	0.000718277	0.000219436
333596	0.000405485	0.000166018	0.000530234	0.00165562	0.000137629	-0.000111325	-0.000135459	-0.000778937	0.000718387	0.000220415
330533	0.000404624	0.000165535	0.000530246	0.0016578	0.000137727	-0.000110993	-0.000139063	-0.000778198	0.000718616	0.000221211
327501	0.000403747	0.000164921	0.000530005	0.00165999	0.000137774	-0.000110688	-0.000142969	-0.000777265	0.000718724	0.000221713
324499	0.000402906	0.000164311	0.000529532	0.00166244	0.000137916	-0.000110407	-0.000146781	-0.000776416	0.00071846	0.000222183
321526	0.000402237	0.000163726	0.000529359	0.00166474	0.000138139	-0.000110224	-0.000150999	-0.00077483	0.000718053	0.00022244
318583	0.000401813	0.000162704	0.000529251	0.00166695	0.00013851	-0.000110481	-0.000155307	-0.000772871	0.000717753	0.000222609
315668	0.000401634	0.000161682	0.000528742	0.00166935	0.000138987	-0.000110682	-0.000159281	-0.000771422	0.000717493	0.000223296
312782	0.000401629	0.000160889	0.000527766	0.00167165	0.000139315	-0.000110669	-0.00016309	-0.000770266	0.000716801	0.000224035
309925	0.000401329	0.00015972	0.000526621	0.00167364	0.000139565	-0.00011082	-0.000166561	-0.000769371	0.000715777	0.000224388
307096	0.000400543	0.00015861	0.000525745	0.00167512	0.000139975	-0.000110882	-0.000170054	-0.000768296	0.000714895	0.000224664
304294	0.000399516	0.000157765	0.000525027	0.00167653	0.000140369	-0.00011081	-0.000173468	-0.000767221	0.000714523	0.00022482
301520	0.000398425	0.000156891	0.000524138	0.00167819	0.000140744	-0.000110873	-0.000176914	-0.000766684	0.000714275	0.000224819
298773	0.000397174	0.000156007	0.000523043	0.00168007	0.000141117	-0.000111177	-0.000180351	-0.000766675	0.000713681	0.000224901
296053	0.000395874	0.000155011	0.000522158	0.00168179	0.000141535	-0.000111466	-0.000183718	-0.000766479	0.000712956	0.000225226
293360	0.000394584	0.0001538	0.000521424	0.00168335	0.000141943	-0.00011184	-0.00018746	-0.000765906	0.000712188	0.000225406
290693	0.000393176	0.000152946	0.000520572	0.00168523	0.000142234	-0.000112129	-0.000191706	-0.000765774	0.000711537	0.000225531
288052	0.000391616	0.000152226	0.000519761	0.00168715	0.000142548	-0.000112155	-0.000196098	-0.00076585	0.000711053	0.000225722
285437	0.000390129	0.000151279	0.000518821	0.00168897	0.000142872	-0.000112047	-0.000200127	-0.000765443	0.000710576	0.000226012
282848	0.000388578	0.000150276	0.000517887	0.00169064	0.000143182	-0.00011197	-0.000203972	-0.000765129	0.000709956	0.000226495
280283	0.000386788	0.000149197	0.000517134	0.00169204	0.000143388	-0.000111972	-0.000207567	-0.000765589	0.000709234	0.00022686
277744	0.000384986	0.000148127	0.000516529	0.00169335	0.000143559	-0.000111788	-0.000210912	-0.000766694	0.000708602	0.000227125
275230	0.000383348	0.000147126	0.000516162	0.00169455	0.000143726	-0.000111535	-0.000214409	-0.00076704	0.000708223	0.000227558
272740	0.000381734	0.000146391	0.000515442	0.00169593	0.000143858	-0.000111226	-0.000218252	-0.000766592	0.000707955	0.000228178
270274	0.000379891	0.00014594	0.000514053	0.00169723	0.000143806	-0.000111086	-0.000222334	-0.000766375	0.000707524	0.000228695
267832	0.000377786	0.000145353	0.000512614	0.00169865	0.000143595	-0.000111095	-0.000226077	-0.000766105	0.000706886	0.000228966
265414	0.000375387	0.000144434	0.000511229	0.00170026	0.0001435	-0.000110942	-0.000229788	-0.000766067	0.000706431	0.000228921
263020	0.000373095	0.00014348	0.000510049	0.00170154	0.000143518	-0.00011061	-0.000233977	-0.000766156	0.000706316	0.000228759
260649	0.000371335	0.000142606	0.000508966	0.0017026	0.000143491	-0.00011009	-0.000238312	-0.000766116	0.000706056	0.000228713
258300	0.000369613	0.000141853	0.000507739	0.0017038	0.000143333	-0.00010938	-0.000242571	-0.000766061	0.000705646	0.000228686
255975	0.000367832	0.000140974	0.000506696	0.0017054	0.000143204	-0.000108456	-0.000246981	-0.000766098	0.000705278	0.000228764
253672	0.000366127	0.000139909	0.000505562	0.00170659	0.000143179	-0.000107378	-0.000251543	-0.000766498	0.000704866	0.000229007
251392	0.00036473	0.000139016	0.000504596	0.00170748	0.000143114	-0.000106111	-0.000256338	-0.000766848	0.000704448	0.000229243
249133	0.000363551	0.000138238	0.000503471	0.00170859	0.000142801	-0.000105028	-0.00026122	-0.000767031	0.000703889	0.000229701
246896	0.000362373	0.000137319	0.000502187	0.00170998	0.00014241	-0.000104233	-0.000265827	-0.000767445	0.000703196	0.000230414
244681	0.000361154	0.000136288	0.000501172	0.00171138	0.000142155	-0.000103682	-0.000270227	-0.000767875	0.000702493	0.000231147
242488	0.000359623	0.000135055	0.000500237	0.00171275	0.000142012	-0.00010328	-0.000274285	-0.000768377	0.000701823	0.000231897
240315	0.000357901	0.000133776	0.000499462	0.00171436	0.000141844	-0.000102516	-0.000277841	-0.000768726	0.000701277	0.000232743
238164	0.000356109	0.000132924	0.000498803	0.00171606	0.000141543	-0.000101666	-0.000281339	-0.000769037	0.000700883	0.00023319
236033	0.000354288	0.000132173	0.000498172	0.00171798	0.000141251	-0.000100708	-0.000285093	-0.000769434	0.000700576	0.000233645
233923	0.000352298	0.000131377	0.000497077	0.00172025	0.000140909	-9.95394e-05	-0.000288641	-0.000769997	0.000700146	0.000234481
231833	0.000350158	0.000130237	0.000495534	0.0017223	0.0001405	-9.85186e-05	-0.000292025	-0.000770376	0.000699611	0.000235151
229764	0.000348012	0.000129086	0.000494011	0.00172412	0.000140257	-9.74077e-05	-0.000295474	-0.000770281	0.000699166	0.000235463
227714	0.000346024	0.000128565	0.00049227	0.00172621	0.00014002	-9.62914e-05	-0.000298645	-0.000770323	0.000698788	0.000235917
225684	0.000344152	0.000128038	0.000490406	0.00172849	0.000139675	-9.51062e-05	-0.000301983	-0.000770306	0.000698459	0.000236651
223673	0.000342416	0.000127471	0.000488487	0.0017306	0.000139368	-9.35661e-05	-0.000305601	-0.000770184	0.000697933	0.000237244
221682	0.000340722	0.000126752	0.000486327	0.00173242	0.000139218	-9.22697e-05	-0.000308947	-0.000770148	0.000697254	0.000237641
219710	0.000339023	0.000125654	0.000484146	0.00173431	0.000139279	-9.11892e-05	-0.000311726	-0.000769839	0.000696682	0.000237846
217757	0.000337555	0.000124569	0.000481836	0.00173596	0.000139469	-8.98776e-05	-0.000313956	-0.000769546	0.000696169	0.000238048
215822	0.000336297	0.000123561	0.000479475	0.00173745	0.000139489	-8.83653e-05	-0.000316386	-0.000769265	0.0006959	0.000238374
213906	0.000335166	0.000122511	0.000477451	0.00173918	0.000139408	-8.69186e-05	-0.000319065	-0.000768914	0.00069562	0.000238801
212009	0.000333952	0.000121465	0.000475752	0.00174076	0.000139374	-8.57918e-05	-0.000321867	-0.000768405	0.00069507	0.000238953
210129	0.000332852	0.000120362	0.000473961	0.00174211	0.000139371	-8.47721e-05	-0.00032542	-0.000767522	0.000694502	0.000238876
208268	0.000331987	0.000119357	0.000471972	0.0017433	0.000139434	-8.35433e-05	-0.000328895	-0.000766433	0.000694089	0.000239036
206424	0.00033114	0.000118329	0.000469886	0.00174443	0.000139397	-8.22792e-05	-0.000331914	-0.000765438	0.00069384	0.000239021
204598	0.000330334	0.000117277	0.000467706	0.00174556	0.000139276	-8.11676e-05	-0.000335344	-0.000764601	0.000693367	0.000238968
202789	0.000329595	0.000116234	0.000465245	0.00174659	0.000139187	-7.99331e-05	-0.000339212	-0.000763626	0.000692528	0.000239311
200998	0.000328824	0.000115007	0.000462651	0.00174752	0.000139094	-7.87324e-05	-0.000343349	-0.000762685	0.000691682	0.000239329
199224	0.000328363	0.000113948	0.000460228	0.0017483	0.000139074	-7.75454e-05	-0.00034728	-0.000761637	0.000690855	0.000238887
197466	0.000328018	0.000112952	0.000457358	0.001749	0.000138993	-7.60729e-05	-0.000351139	-0.000760637	0.000690138	0.000238576
195726	0.000327292	0.00011201	0.000454077	0.00174977	0.000138826	-7.4682e-05	-0.000355414	-0.000759963	0.000689523	0.000238552
194001	0.000326745	0.000111203	0.000451481	0.00175071	0.000138576	-7.37137e-05	-0.00035982	-0.000759373	0.000688823	0.000238646
192294	0.000326123	0.000110072	0.000449318	0.0017515	0.000138233	-7.27784e-05	-0.000363802	-0.000758312	0.000688439	0.000238656
190602	0.000325285	0.000108839	0.000447152	0.00175254	0.000137931	-7.16326e-05	-0.000367347	-0.00075707	0.000688157	0.000238613
188927	0.000324579	0.000108002	0.000445105	0.00175385	0.000137484	-7.02741e-05	-0.000371179	-0.000756489	0.000687753	0.000238585
187267	0.000323945	0.000107247	0.000442989	0.00175495	0.000136913	-6.8546e-05	-0.000375516	-0.000756193	0.000687184	0.000238571
185623	0.000323298	0.000106514	0.000440817	0.0017559	0.000136299	-6.68169e-05	-0.000379424	-0.000755996	0.000686215	0.000238745
183995	0.000322678	0.000105903	0.000439008	0.00175629	0.000135678	-6.52428e-05	-0.000382623	-0.000756145	0.000684968	0.000238807
182382	0.000321993	0.000105169	0.000437463	0.00175682	0.000134893	-6.36102e-05	-0.000385838	-0.000756248	0.000683607	0.000238706
180785	0.000321324	0.000104588	0.000435845	0.00175781	0.00013385	-6.19613e-05	-0.000389535	-0.000756381	0.000682645	0.000238868
179202	0.000320907	0.000104216	0.000434137	0.00175865	0.000132703	-6.03837e-05	-0.000393906	-0.000756596	0.000681922	0.00023928
177635	0.000320215	0.000103982	0.000432315	0.00175936	0.000131501	-5.85084e-05	-0.000398404	-0.000756899	0.000680888	0.000239517
176082	0.00031908	0.000103799	0.000430667	0.00175994	0.000130364	-5.63088e-05	-0.000402223	-0.00075739	0.00067989	0.000239496
174544	0.000317962	0.000103663	0.000429834	0.00176058	0.000129503	-5.42977e-05	-0.000405366	-0.000757974	0.00067915	0.000239412
173021	0.000316793	0.000103683	0.000428908	0.00176098	0.000128729	-5.25132e-05	-0.000408792	-0.000758458	0.000678419	0.000239749
171512	0.000315752	0.000103782	0.000427141	0.00176133	0.000128008	-5.09248e-05	-0.000413056	-0.000758811	0.000677516	0.0002405
170017	0.000314888	0.000104023	0.000425604	0.00176241	0.000127444	-4.95017e-05	-0.000417434	-0.000759076	0.000676377	0.000241071
168536	0.000314	0.000104038	0.000424469	0.00176363	0.000126908	-4.80354e-05	-0.0004215	-0.00075945	0.000675478	0.000241265
167069	0.000313115	0.000103902	0.000423376	0.00176452	0.000126393	-4.65739e-05	-0.000425332	-0.000760004	0.000674907	0.000241189
165616	0.000312174	0.000104098	0.000422447	0.00176545	0.000125924	-4.50717e-05	-0.000428998	-0.000760709	0.00067449	0.000241269
164176	0.000311147	0.000104506	0.000421206	0.00176657	0.000125493	-4.35672e-05	-0.00043284	-0.000761756	0.00067435	0.000241469
162750	0.000310048	0.00010481	0.000419627	0.00176792	0.000125196	-4.22357e-05	-0.00043739	-0.000763219	0.000674111	0.000241604
161338	0.000309202	0.000104979	0.000418187	0.00176935	0.000124907	-4.06214e-05	-0.000441863	-0.000764719	0.000673701	0.0002419
159939	0.000308489	0.000105332	0.000416634	0.00177067	0.000124602	-3.87212e-05	-0.000445621	-0.00076562	0.000673304	0.000242258
158553	0.000307629	0.00010564	0.000414541	0.00177201	0.000124419	-3.70168e-05	-0.000449299	-0.000766141	0.000673264	0.000242503
157179	0.000306786	0.000105747	0.00041203	0.00177316	0.000124239	-3.55266e-05	-0.000453553	-0.000766765	0.000673437	0.00024258
155819	0.000305925	0.000105823	0.00040987	0.00177415	0.00012409	-3.41572e-05	-0.000458724	-0.000767526	0.000673269	0.000242327
154471	0.000305015	0.000105721	0.000408001	0.00177535	0.000124097	-3.28245e-05	-0.000463574	-0.000768635	0.000672751	0.000242106
153137	0.000304467	0.000105553	0.000406113	0.00177642	0.00012419	-3.14298e-05	-0.000467451	-0.000769581	0.000672466	0.000241849
151814	0.000304058	0.000105487	0.000404329	0.00177742	0.000124235	-2.9902e-05	-0.000471155	-0.000770737	0.000672619	0.000241624
150504	0.000303469	0.000105622	0.000402463	0.00177812	0.000124185	-2.82908e-05	-0.000475195	-0.000772575	0.000672771	0.00024155
149206	0.000302913	0.000105725	0.00040044	0.00177862	0.000124188	-2.67325e-05	-0.00047965	-0.000774049	0.000672819	0.000241612
147920	0.000302211	0.000105578	0.000398433	0.00177918	0.000124238	-2.54619e-05	-0.000483756	-0.000774929	0.000672701	0.000242071
146646	0.00030129	0.000105447	0.000396721	0.00177944	0.000124091	-2.4356e-05	-0.000487151	-0.000776183	0.000672578	0.000242536
145384	0.000300577	0.000105444	0.000395344	0.00177979	0.000123809	-2.33854e-05	-0.000490401	-0.000777574	0.00067288	0.000242741
144134	0.000299769	0.000105406	0.000393927	0.00178003	0.000123535	-2.23455e-05	-0.000494399	-0.000778927	0.000673151	0.000242994
142896	0.000298874	0.000105061	0.000392264	0.00177993	0.000123409	-2.12228e-05	-0.000499143	-0.000780337	0.000672856	0.000243417
141669	0.000297968	0.000104633	0.000390469	0.0017798	0.000123438	-2.01977e-05	-0.000503661	-0.000781677	0.000672399	0.000243831
140453	0.000296825	0.000104695	0.000389207	0.00177984	0.00012344	-1.88918e-05	-0.000507556	-0.00078332	0.000672084	0.000244141
139249	0.000295722	0.000104709	0.000388089	0.00177995	0.000123306	-1.74348e-05	-0.000510802	-0.000784657	0.000671996	0.00024417
138055	0.000294859	0.000105048	0.000387026	0.00178023	0.000123257	-1.5685e-05	-0.000514068	-0.000785867	0.000672174	0.000244155
136873	0.00029431	0.000105774	0.000386125	0.00178106	0.000123288	-1.37013e-05	-0.000518258	-0.000787263	0.000672632	0.000244015
135702	0.000293665	0.000105996	0.000385146	0.00178221	0.000123242	-1.19308e-05	-0.000523002	-0.000788662	0.000672956	0.000243761
134542	0.000292798	0.000106139	0.000384178	0.0017834	0.000123375	-1.00707e-05	-0.000527336	-0.000790174	0.000673087	0.000243542
133392	0.000291911	0.00010664	0.000383452	0.00178469	0.00012382	-8.34623e-06	-0.000531097	-0.000791762	0.000673044	0.000243261
132253	0.00029102	0.000107264	0.000383091	0.00178623	0.000124238	-6.98026e-06	-0.000534892	-0.000793717	0.000673039	0.00024305
131125	0.000289998	0.000107738	0.00038242	0.0017878	0.000124369	-5.51305e-06	-0.000539012	-0.000796045	0.000673237	0.000242563
130007	0.000289022	0.000108021	0.000381704	0.0017894	0.000124442	-3.94496e-06	-0.000542584	-0.000798238	0.000673283	0.000242034
128899	0.000288081	0.000108116	0.000382027	0.00179134	0.000124705	-2.4212e-06	-0.000545521	-0.000800413	0.000673427	0.000241655
127802	0.000287085	0.000108115	0.000382851	0.00179288	0.000125103	-8.4856e-07	-0.000548342	-0.000802592	0.000673694	0.000240733
126715	0.000285991	0.000107983	0.000383012	0.00179419	0.00012519	9.11077e-07	-0.000551595	-0.000804755	0.000673779	0.000239378
125637	0.000284896	0.000107963	0.000382728	0.00179568	0.000125184	2.9669e-06	-0.000554601	-0.000806994	0.000673882	0.000238264
124570	0.000283606	0.000108065	0.000382307	0.00179719	0.000125331	4.98089e-06	-0.000556899	-0.000809308	0.000674076	0.00023717
123512	0.000282171	0.000108099	0.000381869	0.00179898	0.000125211	6.70981e-06	-0.000559326	-0.00081173	0.000674215	0.000235682
122465	0.000280832	0.00010812	0.000381488	0.00180085	0.000124983	8.57059e-06	-0.00056181	-0.000814139	0.000674559	0.000234205
121426	0.000279623	0.000108062	0.000381135	0.00180229	0.000124749	1.07399e-05	-0.000563916	-0.000816589	0.000675082	0.000232869
120398	0.000278751	0.000108125	0.000380787	0.0018036	0.00012439	1.29378e-05	-0.000565294	-0.000818655	0.000675376	0.000231494
119379	0.000277841	0.00010867	0.000380336	0.00180522	0.000124121	1.50157e-05	-0.00056693	-0.000820238	0.000675523	0.0002302
118369	0.000276857	0.000109379	0.000379861	0.00180716	0.000123879	1.69979e-05	-0.000568782	-0.000821587	0.000675728	0.000228882
117368	0.000275698	0.000109913	0.000379636	0.00180928	0.000123524	1.91858e-05	-0.000569848	-0.000823075	0.000676078	0.000227499
116377	0.000274317	0.000110269	0.000379451	0.00181114	0.000123176	2.14512e-05	-0.000570562	-0.000824514	0.000676833	0.000226297
115395	0.000273056	0.000110597	0.00037921	0.00181258	0.000122851	2.3583e-05	-0.000571645	-0.000826039	0.000677389	0.000225265
114421	0.000271967	0.000111324	0.000379163	0.00181387	0.000122385	2.59161e-05	-0.000572735	-0.000827624	0.000677642	0.000224234
113457	0.00027072	0.000111935	0.00037904	0.0018153	0.000121694	2.81539e-05	-0.000573068	-0.000828588	0.000678269	0.000223374
112501	0.000269426	0.000112371	0.000378815	0.00181671	0.000120707	3.00428e-05	-0.000573573	-0.000829361	0.000678775	0.000222856
111554	0.000268163	0.00011349	0.000378928	0.00181806	0.000119499	3.19843e-05	-0.000574498	-0.000830411	0.00067867	0.000222415
110616	0.000266779	0.00011479	0.000378877	0.00181953	0.000118306	3.40766e-05	-0.000575024	-0.000831821	0.00067845	0.000221907
109686	0.000265304	0.000115706	0.000378447	0.00182114	0.000117156	3.6092e-05	-0.000575541	-0.000833221	0.000678479	0.000221262
108765	0.000263905	0.000116884	0.000378409	0.00182307	0.000116049	3.76752e-05	-0.000576076	-0.000834656	0.000678673	0.000220548
107852	0.00026276	0.000118279	0.000378949	0.00182505	0.00011496	3.90143e-05	-0.000575857	-0.000835743	0.000678787	0.000219892
106948	0.000261581	0.000119647	0.000379511	0.00182664	0.000113769	4.04075e-05	-0.000575388	-0.000836558	0.000678956	0.000219374
106051	0.00026042	0.000121098	0.000379811	0.00182824	0.000112348	4.19121e-05	-0.000575155	-0.00083775	0.000679084	0.00021919
105163	0.000259583	0.000122465	0.000380029	0.00183033	0.000110993	4.33129e-05	-0.000574654	-0.000838889	0.000679208	0.000219006
104283	0.000258942	0.000123656	0.00038017	0.00183256	0.000109817	4.43597e-05	-0.000574327	-0.000840006	0.000679378	0.000218467
103411	0.000257974	0.000125133	0.000380446	0.00183472	0.000108559	4.53147e-05	-0.000573801	-0.00084133	0.000679326	0.000217841
102547	0.000256885	0.000126597	0.000380905	0.00183696	0.000107446	4.6144e-05	-0.000572688	-0.00084253	0.000679463	0.000217396
101691	0.000255964	0.000127791	0.000380965	0.00183932	0.000106613	4.69457e-05	-0.000572068	-0.000843551	0.000679733	0.0002167
100842	0.00025494	0.000129168	0.000380813	0.00184163	0.000105974	4.76564e-05	-0.000571509	-0.000844852	0.000680082	0.0002157
100001	0.000253952	0.000130406	0.000380957	0.00184385	0.000105417	4.81856e-05	-0.000570679	-0.000846356	0.000680469	0.000215175
99168.1	0.000252651	0.000131034	0.000381411	0.00184609	0.000104905	4.88297e-05	-0.000569887	-0.000847556	0.000680843	0.000214542
98342.4	0.00025117	0.000131631	0.000381884	0.00184807	0.000104507	4.95424e-05	-0.000568841	-0.000848448	0.000681351	0.000213622
97524.2	0.000249963	0.000132561	0.000382408	0.00185008	0.000104294	4.9884e-05	-0.000568012	-0.000849288	0.000681739	0.000213249
96713.4	0.000248895	0.000133489	0.000383057	0.00185207	0.000104297	5.00117e-05	-0.000567302	-0.000850278	0.000681899	0.000212944
95909.8	0.000248084	0.000134307	0.000383504	0.0018541	0.000104342	5.05606e-05	-0.000566499	-0.000851592	0.000681906	0.000212339
95113.6	0.000247249	0.000134865	0.000384359	0.00185651	0.000104507	5.12254e-05	-0.000565475	-0.000852635	0.000681871	0.000211633
94324.5	0.000245893	0.000135344	0.000385736	0.0018589	0.000104799	5.15985e-05	-0.000564326	-0.000853008	0.000682045	0.000210909
93542.5	0.000244434	0.00013591	0.000386752	0.00186095	0.000105144	5.21732e-05	-0.000563432	-0.000853664	0.000682486	0.000209995
92767.5	0.00024349	0.000136549	0.000387589	0.00186269	0.00010538	5.31262e-05	-0.00056228	-0.000854827	0.000682919	0.000208776
91999.6	0.000242627	0.000137222	0.000388219	0.00186441	0.000105739	5.39095e-05	-0.000561188	-0.000855916	0.000683106	0.000207539
91238.5	0.000241679	0.000137986	0.000389383	0.00186599	0.000106229	5.42462e-05	-0.000559865	-0.000857364	0.000683009	0.000206513
90484.3	0.000241108	0.000138824	0.000391428	0.00186725	0.000106613	5.42843e-05	-0.000558336	-0.000859201	0.000682954	0.000205439
89736.9	0.000240348	0.000139682	0.000393317	0.00186847	0.000106937	5.44145e-05	-0.000557057	-0.000861402	0.000683113	0.000204243
88996.2	0.000239436	0.000140454	0.000394903	0.00186973	0.000107307	5.47294e-05	-0.000555817	-0.000863833	0.00068327	0.000203353
88262.1	0.000238858	0.000141183	0.000396722	0.00187107	0.000107856	5.49405e-05	-0.000554568	-0.000865969	0.000683395	0.000202609
87534.6	0.000238115	0.000142042	0.000398922	0.00187273	0.000108482	5.51617e-05	-0.000553166	-0.00086754	0.000683494	0.000201592
86813.6	0.000237095	0.000142717	0.000400886	0.0018746	0.000109114	5.54038e-05	-0.000552249	-0.000868765	0.000683639	0.000200682
86099.1	0.000236139	0.000143211	0.000402871	0.00187608	0.000109794	5.57536e-05	-0.000551221	-0.000870216	0.000683884	0.000200028
85390.9	0.00023536	0.000143493	0.000404993	0.00187709	0.0001106	5.62767e-05	-0.000550168	-0.000871741	0.000684032	0.000199559
84689.1	0.000234535	0.000143691	0.000406999	0.00187854	0.000111432	5.67059e-05	-0.000549305	-0.000873305	0.000683934	0.000199431
83993.6	0.000233473	0.000143821	0.000408827	0.00188018	0.000112205	5.70026e-05	-0.000548511	-0.00087505	0.00068384	0.000199128
83304.3	0.000232236	0.000143953	0.00041059	0.00188192	0.000113016	5.70668e-05	-0.000548027	-0.000876961	0.000684074	0.00019806
82621.2	0.000230935	0.000144283	0.00041221	0.00188367	0.00011382	5.7378e-05	-0.000547628	-0.000878639	0.000684205	0.000196846
81944.1	0.000230232	0.0001445	0.000413831	0.0018854	0.000114338	5.75965e-05	-0.000547192	-0.0008797	0.000684378	0.000195931
81273.1	0.000229921	0.000144436	0.000415171	0.00188691	0.000114641	5.76026e-05	-0.000546729	-0.000880725	0.000684638	0.000195174
80608	0.000229207	0.000144207	0.000416112	0.00188812	0.000114951	5.79748e-05	-0.000546481	-0.000882051	0.000684586	0.000194347
79948.9	0.000228435	0.000144025	0.000417102	0.00188957	0.00011536	5.82502e-05	-0.000546038	-0.000883241	0.000684393	0.000193222
79295.6	0.000227669	0.000143957	0.000418366	0.00189114	0.000115849	5.8286e-05	-0.000545601	-0.000884412	0.000684226	0.00019238
78648.2	0.000226878	0.000144071	0.000419927	0.00189216	0.000116416	5.79855e-05	-0.000545005	-0.000885888	0.000684053	0.000191582
78006.5	0.000225778	0.000144154	0.000421307	0.00189297	0.000117028	5.72982e-05	-0.000544155	-0.000887807	0.000683934	0.000190877
77370.5	0.000224487	0.000144096	0.000422675	0.00189382	0.000117706	5.6804e-05	-0.000543499	-0.000889906	0.000683951	0.000190403
76740.1	0.000223321	0.000143894	0.000424306	0.00189411	0.000118583	5.67464e-05	-0.000542511	-0.000891536	0.000683722	0.000189635
76115.3	0.000222156	0.000143827	0.000426152	0.00189445	0.0001196	5.68912e-05	-0.000541571	-0.000892843	0.000683311	0.000188595
75496.1	0.000220996	0.000143867	0.000428042	0.00189494	0.000120753	5.72411e-05	-0.000540725	-0.000894478	0.000683309	0.000187965
74882.4	0.00021999	0.000143866	0.000430027	0.00189515	0.000122093	5.77246e-05	-0.000539674	-0.000896103	0.000683657	0.000187924
74274.1	0.000219138	0.000144009	0.000431999	0.00189527	0.000123289	5.80905e-05	-0.00053856	-0.000897276	0.000683795	0.000187979
73671.1	0.000218287	0.000144017	0.000433779	0.00189513	0.000124332	5.82944e-05	-0.000537347	-0.00089813	0.000683743	0.000188029
73073.5	0.000217441	0.000144073	0.000435699	0.00189468	0.000125616	5.81533e-05	-0.000536115	-0.000899113	0.000683843	0.000187919
72481.2	0.000216546	0.000144548	0.000437134	0.0018945	0.000126921	5.81652e-05	-0.000535024	-0.000900315	0.000683881	0.000187864
71894.1	0.0002157	0.000145125	0.000438441	0.00189448	0.000128021	5.87152e-05	-0.000534561	-0.000901594	0.00068397	0.000188349
71312.2	0.000214823	0.000145816	0.000440425	0.0018941	0.000128924	5.94525e-05	-0.000534192	-0.00090253	0.000684064	0.000188806
70735.4	0.000214084	0.000146979	0.000442213	0.00189322	0.000129556	6.00498e-05	-0.000533454	-0.000903819	0.000683909	0.000188861
70163.7	0.000213399	0.000148161	0.000443504	0.00189215	0.00013007	6.04096e-05	-0.00053218	-0.000905736	0.000683857	0.000188874
69597.1	0.000212697	0.000149353	0.000444712	0.00189124	0.000130658	6.08507e-05	-0.000530968	-0.000907049	0.000683912	0.000188985
69035.4	0.000212213	0.000150937	0.00044605	0.00189034	0.000131344	6.15018e-05	-0.000530088	-0.000907708	0.00068407	0.000189291
68478.6	0.000211757	0.000152806	0.00044747	0.0018898	0.00013192	6.23244e-05	-0.000528962	-0.000908129	0.000683989	0.000189505
67926.8	0.00021122	0.00015467	0.000449231	0.00188987	0.000132574	6.29539e-05	-0.000527692	-0.00090871	0.000683657	0.000189444
67379.8	0.000210458	0.000156582	0.000451325	0.00188962	0.00013326	6.34528e-05	-0.000526449	-0.000909369	0.00068354	0.000189753
66837.6	0.000209225	0.000158483	0.000453192	0.00188878	0.000133756	6.40595e-05	-0.000525461	-0.000909704	0.000683635	0.000190396
66300.2	0.000208315	0.000160468	0.000455381	0.00188759	0.000134164	6.47924e-05	-0.000524538	-0.00090947	0.000683876	0.000190661
65767.4	0.000207925	0.000163091	0.000457693	0.00188688	0.000134659	6.59252e-05	-0.000523403	-0.000909295	0.000683902	0.000191131
65239.4	0.000207661	0.000165911	0.000459635	0.00188657	0.000135373	6.72729e-05	-0.000522168	-0.00090902	0.000683796	0.000191745
64715.9	0.000207536	0.000168471	0.000461462	0.00188584	0.000136234	6.83483e-05	-0.000520593	-0.000908476	0.000683809	0.000191866
64197.1	0.000206796	0.000171064	0.000463491	0.00188502	0.000137208	6.93484e-05	-0.000518977	-0.000908306	0.000683952	0.000191709
63682.8	0.00020599	0.000173663	0.000465934	0.00188416	0.000138072	7.05036e-05	-0.000517655	-0.000907872	0.000684506	0.000191469
63172.9	0.000205511	0.000175714	0.000468452	0.00188332	0.000138989	7.1738e-05	-0.000516464	-0.000907586	0.00068522	0.000191215
62667.6	0.000204969	0.000177083	0.000470629	0.00188279	0.000140051	7.28186e-05	-0.000515375	-0.000907855	0.000685791	0.000191087
62166.6	0.000204356	0.000178383	0.00047277	0.00188208	0.000141052	7.37879e-05	-0.00051418	-0.000907522	0.000685929	0.000190882
61670	0.000203585	0.000179865	0.000475354	0.00188094	0.000142029	7.49449e-05	-0.000513072	-0.000906882	0.000685928	0.000190445
61177.7	0.000202754	0.000181229	0.000477411	0.00188002	0.000142957	7.62467e-05	-0.000512167	-0.000906581	0.000686185	0.000190242
60689.8	0.000201902	0.000182503	0.00047891	0.00187925	0.000143772	7.76049e-05	-0.000511528	-0.000906413	0.000686561	0.00019028
60206	0.000200824	0.000183946	0.0004803	0.00187808	0.000144587	7.89783e-05	-0.000511035	-0.000906787	0.00068691	0.000189988
59726.5	0.000199533	0.000185549	0.000481753	0.00187711	0.000145651	8.00625e-05	-0.000510322	-0.000907313	0.000686875	0.000189595
59251.2	0.000198301	0.000186783	0.000483155	0.00187674	0.000146768	8.07876e-05	-0.000509661	-0.000907285	0.000686721	0.000189457
58779.9	0.000197225	0.000187913	0.000484298	0.00187638	0.000147661	8.16483e-05	-0.000508986	-0.000906819	0.000686988	0.000189572
58312.8	0.000196062	0.000189564	0.000485333	0.00187535	0.000148231	8.2496e-05	-0.000508353	-0.000906602	0.000687444	0.000189374
57849.7	0.000194659	0.000191661	0.000486126	0.00187383	0.000148559	8.29701e-05	-0.000508135	-0.000906825	0.00068788	0.000189217
57390.6	0.000193209	0.000193424	0.000486605	0.00187264	0.000149057	8.32301e-05	-0.000507631	-0.00090711	0.000688398	0.000189281
56935.6	0.000191547	0.000195055	0.000487199	0.00187173	0.000149669	8.32232e-05	-0.000507248	-0.000907209	0.000688758	0.000189142
56484.4	0.000190184	0.000196767	0.000488439	0.00187098	0.00015011	8.3052e-05	-0.000506963	-0.000906756	0.000689051	0.000189041
56037.2	0.000189318	0.000198734	0.000489718	0.00187025	0.000150513	8.30754e-05	-0.000506372	-0.000906298	0.000689351	0.000188856
55593.8	0.000188316	0.000201131	0.000490672	0.00186941	0.000150773	8.29716e-05	-0.000505902	-0.000906133	0.000689317	0.000188718
55154.3	0.0001874	0.000203559	0.000491568	0.00186885	0.000150998	8.2404e-05	-0.000505264	-0.000905985	0.000689207	0.000188619
54718.5	0.000186747	0.000205808	0.000492636	0.00186838	0.000151374	8.16829e-05	-0.000504721	-0.000906046	0.00068942	0.000188326
54286.5	0.000186228	0.000208077	0.000493397	0.00186778	0.000151914	8.08906e-05	-0.000504532	-0.000906256	0.000689892	0.000187834
53858.3	0.000186239	0.000210749	0.000493455	0.00186734	0.000152527	8.02044e-05	-0.000503986	-0.000906217	0.000690232	0.000187126
53433.7	0.000186132	0.000213512	0.000493175	0.00186675	0.000152913	7.98318e-05	-0.000502966	-0.000906334	0.000690013	0.000186509
53012.8	0.000185542	0.000216523	0.000492609	0.00186647	0.000153189	7.93121e-05	-0.000502169	-0.000906477	0.000689571	0.000186582
52595.5	0.000185013	0.000219675	0.000491936	0.00186654	0.0001534	7.88587e-05	-0.000501334	-0.000905748	0.000689187	0.000186334
52181.8	0.000184449	0.00022293	0.000491608	0.00186611	0.000153504	7.8747e-05	-0.000500757	-0.000904181	0.000688729	0.000185709
51771.7	0.000184147	0.000225878	0.000491332	0.00186508	0.000153604	7.85557e-05	-0.000500317	-0.00090271	0.000688601	0.000185526
51365	0.000184123	0.000228271	0.000490755	0.00186395	0.000153712	7.82544e-05	-0.000499479	-0.000901249	0.000688823	0.000185419
50961.9	0.000183656	0.000230667	0.000490259	0.00186286	0.000153861	7.80062e-05	-0.00049875	-0.000899911	0.00068914	0.000185152
50562.2	0.000183147	0.000232782	0.000489829	0.00186151	0.000154134	7.80009e-05	-0.000498288	-0.000898751	0.000689601	0.00018464
50166	0.000183044	0.000234443	0.000489544	0.00186052	0.000154302	7.80315e-05	-0.000497817	-0.000897831	0.000689961	0.000183952
49773.2	0.00018298	0.000236284	0.000489465	0.00185981	0.000154277	7.79623e-05	-0.000497285	-0.000897583	0.000689999	0.000182797
49383.7	0.000183063	0.000237739	0.000489284	0.00185904	0.00015431	7.79533e-05	-0.000496816	-0.000896722	0.000689772	0.000181772
48997.5	0.000183446	0.000238407	0.000488634	0.00185845	0.000154451	7.79346e-05	-0.000496449	-0.000895598	0.000689506	0.000181354
48614.7	0.000183476	0.000239253	0.000488208	0.00185759	0.000154554	7.77303e-05	-0.000496041	-0.000894736	0.000689191	0.000181267
48235.1	0.000183193	0.000240123	0.000488457	0.00185585	0.000154793	7.76292e-05	-0.00049583	-0.000893909	0.00068905	0.000181031
47858.8	0.000183122	0.000240651	0.000489	0.00185406	0.000155173	7.7748e-05	-0.000496112	-0.000893355	0.00068915	0.000180776
47485.7	0.00018298	0.000240994	0.000489694	0.0018523	0.00015545	7.80614e-05	-0.000496287	-0.000892914	0.000689482	0.000180527
47115.8	0.000182908	0.000240998	0.00049001	0.00185029	0.00015558	7.86708e-05	-0.000496743	-0.000893036	0.000689982	0.00018027
46749	0.000182852	0.000240984	0.000490293	0.00184878	0.000155631	7.92769e-05	-0.000497394	-0.000893176	0.000690354	0.000180541
46385.3	0.000182369	0.00024097	0.000490941	0.0018472	0.00015564	7.97071e-05	-0.000497841	-0.000892306	0.000690733	0.000180413
46024.8	0.000181768	0.000241262	0.000491259	0.00184515	0.000155617	8.00443e-05	-0.000498453	-0.000891009	0.000691075	0.000180125
45667.3	0.000181603	0.000241979	0.000491581	0.00184321	0.000155733	8.05195e-05	-0.000499269	-0.000890068	0.000691617	0.000179942
45312.8	0.000181625	0.00024299	0.000491906	0.00184145	0.000156002	8.14725e-05	-0.00050046	-0.000889872	0.000692115	0.00018006
44961.4	0.000181496	0.000243979	0.000492272	0.00183969	0.00015616	8.22321e-05	-0.000501707	-0.000889504	0.000692269	0.000180368
44612.9	0.000181486	0.000244782	0.000492721	0.00183875	0.000156273	8.23601e-05	-0.000502982	-0.000888805	0.000692446	0.000180303
44267.4	0.000181664	0.00024562	0.000492818	0.00183787	0.000156761	8.24832e-05	-0.000503951	-0.000888697	0.000692738	0.000180444
43924.9	0.000181895	0.000246636	0.000493004	0.00183655	0.00015734	8.25456e-05	-0.000504986	-0.000888713	0.000693055	0.000180818
43585.2	0.00018236	0.000248436	0.000492962	0.00183557	0.000157673	8.25771e-05	-0.000506549	-0.000888785	0.000693263	0.000181446
43248.4	0.00018277	0.000250424	0.000492748	0.00183497	0.00015803	8.27387e-05	-0.000508022	-0.000888574	0.000693679	0.00018206
42914.5	0.000182891	0.000251843	0.00049275	0.00183438	0.000158443	8.30772e-05	-0.000509392	-0.000888032	0.000694264	0.000182244
42583.4	0.00018293	0.000253028	0.000493317	0.00183349	0.000158704	8.33865e-05	-0.000511102	-0.000887422	0.000694984	0.000182214
42255.1	0.000183217	0.000254217	0.000494091	0.00183274	0.000158977	8.37492e-05	-0.000512857	-0.000887449	0.000695868	0.000182446
41929.5	0.0001839	0.000255481	0.000494054	0.00183222	0.000159259	8.41632e-05	-0.000514109	-0.000887823	0.000696719	0.000182767
41606.7	0.00018479	0.000256608	0.00049362	0.00183158	0.000159485	8.44356e-05	-0.000515275	-0.000887595	0.000697293	0.000182893
41286.7	0.000185404	0.000257363	0.000493225	0.0018311	0.00015973	8.48316e-05	-0.000516097	-0.000887521	0.000697829	0.000183031
40969.3	0.000185719	0.000258321	0.000493029	0.00183092	0.000159701	8.54142e-05	-0.000516723	-0.000887983	0.000698707	0.000183303
40654.6	0.00018636	0.000259591	0.000493379	0.00183079	0.000159456	8.60188e-05	-0.000517761	-0.000888141	0.000699632	0.00018343
40342.6	0.000187024	0.000260434	0.000493715	0.00183059	0.000159171	8.65008e-05	-0.000518596	-0.000887482	0.000700526	0.000183533
40033.2	0.000187381	0.000260949	0.000493642	0.0018301	0.000158837	8.71385e-05	-0.000519196	-0.00088706	0.000701526	0.000183331
39726.3	0.000187307	0.000261607	0.000493717	0.00182938	0.000158534	8.78625e-05	-0.000519685	-0.00088681	0.000702457	0.000182575
39422.1	0.000187042	0.00026202	0.000494424	0.00182879	0.000158322	8.81325e-05	-0.000520317	-0.000885873	0.000703148	0.000182076
39120.4	0.000187165	0.00026231	0.000495188	0.00182826	0.000158208	8.85534e-05	-0.000521247	-0.000884844	0.000703943	0.000181819
38821.3	0.000187441	0.00026277	0.00049576	0.00182765	0.000157932	8.92587e-05	-0.00052227	-0.00088455	0.000704817	0.00018191
38524.6	0.00018779	0.000263149	0.000496743	0.00182662	0.000157664	8.97641e-05	-0.000523437	-0.000884729	0.000705546	0.000182143
38230.5	0.000188032	0.000262985	0.000497807	0.00182541	0.000157622	9.02473e-05	-0.000524252	-0.000884654	0.000706194	0.000182201
37938.8	0.000188027	0.000262227	0.000498662	0.00182414	0.000157629	9.05904e-05	-0.000524868	-0.000884451	0.000707029	0.000182295
37649.5	0.000188262	0.000261948	0.000499591	0.00182292	0.000157485	9.06547e-05	-0.000525429	-0.000884282	0.000708226	0.000182479
37362.7	0.000188402	0.000261833	0.000500163	0.00182233	0.000157308	9.06248e-05	-0.000525975	-0.000884618	0.000709308	0.000182899
37078.3	0.000188005	0.000261443	0.000500407	0.00182179	0.000157272	9.07239e-05	-0.000526817	-0.00088521	0.000710403	0.000183207
36796.2	0.000187659	0.00026072	0.000500621	0.0018211	0.000157222	9.08171e-05	-0.00052742	-0.000885201	0.000711297	0.00018305
36516.5	0.000187517	0.000259503	0.000501047	0.00182045	0.000157345	9.07288e-05	-0.000527574	-0.000885019	0.000712032	0.000182469
36239.2	0.000187644	0.000258346	0.000501872	0.00181952	0.000157605	9.09443e-05	-0.000527892	-0.000884791	0.000712918	0.000182038
35964.1	0.000187806	0.000256919	0.000502565	0.00181831	0.000157685	9.14521e-05	-0.000528258	-0.00088486	0.000713988	0.000182092
35691.3	0.000187886	0.000255574	0.000503066	0.00181747	0.000157539	9.16976e-05	-0.000528541	-0.000885392	0.00071478	0.00018195
35420.8	0.000188179	0.000254217	0.000503573	0.0018168	0.000157541	9.18926e-05	-0.000528305	-0.000886239	0.0007149	0.000181727
35152.6	0.000188342	0.000252519	0.000503715	0.0018159	0.00015788	9.21381e-05	-0.00052745	-0.000887117	0.000715151	0.000181457
34886.6	0.000188129	0.000250941	0.000503438	0.00181482	0.000158222	9.24003e-05	-0.000526931	-0.000888204	0.000715447	0.000180834
34622.8	0.0001878	0.000249671	0.000503263	0.00181352	0.000158329	9.26472e-05	-0.000526738	-0.000889249	0.000715747	0.000180334
34361.2	0.000187871	0.000248445	0.000502832	0.00181228	0.000158357	9.26273e-05	-0.000526266	-0.000890102	0.000715912	0.000180255
34101.8	0.000188027	0.000246769	0.000501927	0.0018113	0.000158363	9.26574e-05	-0.000525929	-0.000891066	0.000715894	0.000180473
33844.5	0.000187985	0.000244943	0.000501173	0.00181028	0.00015846	9.27588e-05	-0.000525823	-0.000891472	0.000715893	0.00018037
33589.3	0.0001879	0.000243393	0.000500458	0.0018088	0.00015877	9.28283e-05	-0.000526176	-0.000891896	0.000716085	0.000179724
33336.3	0.000187591	0.00024196	0.000499873	0.00180681	0.000159321	9.29569e-05	-0.000527202	-0.000892421	0.000716326	0.000179122
33085.3	0.000187353	0.000240525	0.000499184	0.00180496	0.000159873	9.29921e-05	-0.00052821	-0.000892524	0.000716217	0.000178935
32836.5	0.000187209	0.000239111	0.000498592	0.00180352	0.000160349	9.28036e-05	-0.000529081	-0.00089299	0.000716097	0.000178734
32589.7	0.000186864	0.000237606	0.000498315	0.00180198	0.000160986	9.23343e-05	-0.0005299	-0.000893866	0.000715826	0.000178476
32344.9	0.000186476	0.000235914	0.000497878	0.00180002	0.00016151	9.18023e-05	-0.000530526	-0.000894218	0.000715464	0.000178626
32102.1	0.000186105	0.000234235	0.000497737	0.00179783	0.000161919	9.11385e-05	-0.000531265	-0.000893803	0.000715394	0.000179051
31861.4	0.000185771	0.00023282	0.000498103	0.00179611	0.000162319	9.05051e-05	-0.000532018	-0.000893565	0.000715285	0.000179564
31622.6	0.000185564	0.000231479	0.000498474	0.00179481	0.000162703	9.00295e-05	-0.000532399	-0.000893685	0.000714931	0.000180443
31385.8	0.000185358	0.000230284	0.000498628	0.00179366	0.000163121	8.93689e-05	-0.000532804	-0.000893999	0.000714609	0.000181823
31151	0.000184899	0.00022891	0.000499015	0.00179231	0.000163454	8.86338e-05	-0.000533064	-0.00089478	0.0007141	0.000183211
30918.1	0.000184252	0.000227282	0.000499656	0.00179065	0.000163733	8.79154e-05	-0.000532981	-0.000896163	0.000713592	0.000184101
30687.1	0.000183825	0.000225934	0.000500404	0.00178889	0.000163889	8.72727e-05	-0.000532592	-0.000897535	0.000713567	0.000184387
30458	0.000183861	0.0002248	0.000501173	0.00178717	0.000163917	8.67916e-05	-0.000532227	-0.000898416	0.000713893	0.000184755
30230.8	0.000183929	0.000223602	0.000502124	0.00178616	0.000163879	8.60238e-05	-0.000532005	-0.000899513	0.000714138	0.000185441
30005.4	0.0001833	0.000222636	0.000503193	0.00178534	0.000163984	8.4919e-05	-0.000531426	-0.000900249	0.000714199	0.000186334
29781.9	0.000182141	0.00022202	0.000504463	0.00178429	0.000163926	8.39608e-05	-0.000530994	-0.000900261	0.00071432	0.000187167
29560.2	0.000181197	0.000221758	0.000505878	0.0017831	0.000163442	8.34447e-05	-0.000531164	-0.000900531	0.000714796	0.000187689
29340.4	0.000180506	0.000221581	0.000507207	0.00178167	0.000163025	8.29452e-05	-0.00053131	-0.000901236	0.000715213	0.000188309
29122.3	0.000179819	0.000220835	0.000508547	0.00178047	0.000162776	8.21295e-05	-0.000531568	-0.000901985	0.000715362	0.000189279
28906.1	0.000178478	0.000220039	0.000509761	0.00177935	0.00016285	8.1058e-05	-0.000532018	-0.000902929	0.000716008	0.000190228
28691.6	0.000176656	0.000219222	0.000510848	0.00177843	0.000162788	8.00242e-05	-0.000532513	-0.000904206	0.000717077	0.000190992
28478.8	0.000175188	0.000218414	0.000511734	0.00177735	0.000162409	7.91917e-05	-0.000532491	-0.000905472	0.000717866	0.00019209
28267.8	0.000173843	0.00021776	0.00051198	0.00177607	0.000162133	7.8149e-05	-0.000532061	-0.000906766	0.000718339	0.000193236
28058.5	0.000172273	0.00021709	0.000512106	0.00177516	0.000161935	7.68808e-05	-0.00053206	-0.000908091	0.000718983	0.000193853
27850.9	0.000170628	0.000216639	0.000512966	0.00177486	0.000161739	7.59836e-05	-0.000532454	-0.000909395	0.000719355	0.000194152
27645	0.000168723	0.000215976	0.000514135	0.00177469	0.000161465	7.53604e-05	-0.00053273	-0.000911028	0.000719411	0.000194696
27440.8	0.000166855	0.000215329	0.000515377	0.00177405	0.000161296	7.49441e-05	-0.000532489	-0.000912371	0.000719699	0.000195341
27238.2	0.000165246	0.000215132	0.000516616	0.00177334	0.000161199	7.48395e-05	-0.000532458	-0.00091336	0.000719953	0.000196173
27037.3	0.000163762	0.000215043	0.000517666	0.00177326	0.000160872	7.46077e-05	-0.000532469	-0.000914859	0.000720291	0.000197256
26838.1	0.000162269	0.000215107	0.000518998	0.00177325	0.000160478	7.40955e-05	-0.000532262	-0.000916017	0.000721331	0.000198271
26640.4	0.000160822	0.000215277	0.000520447	0.0017724	0.000160304	7.37277e-05	-0.000532146	-0.000916612	0.000722657	0.000199471
26444.4	0.00015987	0.000215457	0.000521675	0.00177192	0.000160053	7.33101e-05	-0.000532184	-0.000917105	0.000723697	0.000200819
26249.9	0.00015874	0.000215623	0.000522654	0.00177154	0.000159707	7.28915e-05	-0.000532328	-0.000917752	0.000724376	0.000202
26057	0.000157405	0.00021573	0.000522885	0.00177093	0.000159688	7.24021e-05	-0.000532212	-0.000918889	0.000725035	0.0002029
25865.7	0.000156287	0.000215664	0.000523229	0.0017706	0.000159814	7.17224e-05	-0.000532134	-0.000920629	0.000726207	0.000203873
25675.9	0.000155204	0.000215443	0.000524085	0.0017699	0.000160113	7.1457e-05	-0.000532173	-0.000923189	0.000727072	0.000204917
25487.7	0.000154061	0.000215538	0.000525498	0.00176921	0.000160579	7.10416e-05	-0.000532425	-0.000925554	0.00072765	0.000206049
25300.9	0.000153331	0.000216049	0.000527422	0.00176859	0.000160963	7.00238e-05	-0.000532913	-0.000927022	0.000728603	0.000207143
25115.7	0.000152981	0.000216355	0.000529057	0.00176845	0.000161189	6.87812e-05	-0.000533304	-0.000928506	0.000729578	0.000208063
24932	0.000152461	0.000216307	0.000530327	0.0017688	0.000161477	6.76155e-05	-0.000533465	-0.000930212	0.000730198	0.000208792
24749.8	0.00015196	0.000216044	0.000531828	0.00176881	0.000161984	6.63876e-05	-0.000533703	-0.000931979	0.000730802	0.000209669
24569	0.000151609	0.000215657	0.00053363	0.00176854	0.00016249	6.50518e-05	-0.000533933	-0.000933712	0.000731369	0.000210612
24389.7	0.000151572	0.000214868	0.000534872	0.00176783	0.000162756	6.37012e-05	-0.000533919	-0.000935569	0.000731626	0.000211341
24211.9	0.000151647	0.000213788	0.000536257	0.00176669	0.000162896	6.26079e-05	-0.000534231	-0.000937756	0.000731776	0.000212259
24035.4	0.000151595	0.000212632	0.000537681	0.0017656	0.000163129	6.20104e-05	-0.000534566	-0.000939875	0.000731919	0.000213225
23860.4	0.000151259	0.000211585	0.000538745	0.00176469	0.000163233	6.13961e-05	-0.000534706	-0.000941891	0.000732369	0.000213777
23686.8	0.000150983	0.000210883	0.000540395	0.00176384	0.000163314	6.03972e-05	-0.000535022	-0.000943882	0.000732977	0.000213879
23514.6	0.000151193	0.000210108	0.000541784	0.00176327	0.000163475	5.9363e-05	-0.000535315	-0.000945783	0.000733602	0.000214104
23343.8	0.000151186	0.000209383	0.000542587	0.00176334	0.000163564	5.84292e-05	-0.000535733	-0.000948008	0.000734016	0.000214472
23174.3	0.000151006	0.000209106	0.00054326	0.00176333	0.000163481	5.72574e-05	-0.000535914	-0.000950802	0.0007339	0.000215075
23006.2	0.000150682	0.000209098	0.000543828	0.00176252	0.000163343	5.59401e-05	-0.000535445	-0.000953466	0.000733641	0.000215647
22839.4	0.000150101	0.000208979	0.000544517	0.00176125	0.000163319	5.439e-05	-0.000534997	-0.000956341	0.000733871	0.000216114
22674	0.000149425	0.000208786	0.000544928	0.00175998	0.000163254	5.29104e-05	-0.000534776	-0.000959169	0.000734058	0.000216899
22509.9	0.000148446	0.000208606	0.000545354	0.00175922	0.000163283	5.18269e-05	-0.000534617	-0.00096087	0.000734031	0.000217527
22347.1	0.000147601	0.000208335	0.000545369	0.00175852	0.000163444	5.09654e-05	-0.000534647	-0.000962131	0.000733965	0.000217698
22185.7	0.000146465	0.000207976	0.000544596	0.00175727	0.000163516	5.00983e-05	-0.000534894	-0.000963828	0.000733522	0.000217848
22025.5	0.000145015	0.000207675	0.000543925	0.00175606	0.00016364	4.92885e-05	-0.000534807	-0.000965448	0.000733242	0.000217873
21866.5	0.000143944	0.000207474	0.000543314	0.00175532	0.00016385	4.91259e-05	-0.000534483	-0.000966796	0.000733042	0.000217771
21708.9	0.000142797	0.000207648	0.000543043	0.00175483	0.000163723	4.88078e-05	-0.000533956	-0.000968287	0.000732692	0.000217621
21552.5	0.000141593	0.000207932	0.000542436	0.00175426	0.000163408	4.82768e-05	-0.000533545	-0.000969141	0.000732179	0.000217539
21397.4	0.000140494	0.000207982	0.000541047	0.00175374	0.000163053	4.77594e-05	-0.000533485	-0.000969568	0.000731369	0.000217718
21243.4	0.00013937	0.000207885	0.000539855	0.0017533	0.000162549	4.70045e-05	-0.000532905	-0.000970381	0.000730755	0.000217897
21090.7	0.000138815	0.000207649	0.00053905	0.00175248	0.000162045	4.68515e-05	-0.000532108	-0.000971355	0.000730159	0.000217724
20939.3	0.000138542	0.000207415	0.000538244	0.00175139	0.00016125	4.72577e-05	-0.000531425	-0.00097192	0.000729439	0.000217623
20789	0.000137975	0.000207231	0.000537236	0.00175043	0.000160205	4.78654e-05	-0.000530378	-0.000972013	0.000728592	0.000217534
20639.9	0.000137313	0.00020676	0.000536334	0.00174971	0.000159245	4.84267e-05	-0.000529072	-0.000971683	0.000727546	0.000217197
20492	0.000136584	0.000205918	0.000535308	0.00174917	0.000158491	4.89764e-05	-0.00052795	-0.000971323	0.000726758	0.000216935
20345.3	0.000135569	0.00020516	0.000534525	0.00174853	0.000157887	4.96539e-05	-0.000527085	-0.000970979	0.000726768	0.000216632
20199.7	0.000134583	0.000204085	0.000533876	0.00174756	0.000157322	5.05278e-05	-0.000526338	-0.000970008	0.000726983	0.000216266
20055.3	0.000133953	0.000202979	0.000532903	0.00174692	0.000156873	5.17732e-05	-0.000525915	-0.000968854	0.000726522	0.000216156
19912	0.00013321	0.000202339	0.000531621	0.00174683	0.000156423	5.26942e-05	-0.000525259	-0.000967584	0.000725969	0.000215742
19769.9	0.000132437	0.000201436	0.000530287	0.00174662	0.000156162	5.29616e-05	-0.000524179	-0.000966293	0.000725324	0.000215145
19628.9	0.000131493	0.000200497	0.000529471	0.00174619	0.000156062	5.32644e-05	-0.000522974	-0.00096495	0.000724609	0.000214786
19489	0.000130469	0.000199761	0.000528587	0.00174592	0.000155883	5.41264e-05	-0.000521694	-0.000963695	0.000724072	0.000214284
19350.2	0.000129634	0.000198879	0.000527543	0.00174592	0.000155715	5.50609e-05	-0.000520903	-0.000962671	0.000723565	0.000214026
19212.5	0.000129047	0.000197898	0.000527069	0.00174587	0.000155646	5.5605e-05	-0.000519937	-0.000961172	0.000722994	0.00021372
19075.9	0.000128317	0.000197012	0.000526343	0.0017452	0.000155703	5.61484e-05	-0.000518451	-0.000959282	0.00072216	0.00021336
18940.3	0.000127825	0.000196451	0.000525459	0.00174421	0.000155771	5.66294e-05	-0.000517508	-0.000957317	0.000721003	0.000213045
18805.8	0.000127898	0.000195979	0.000524556	0.00174291	0.000155769	5.69591e-05	-0.00051658	-0.000955802	0.000719719	0.000212906
18672.4	0.000127893	0.000195476	0.000523718	0.00174162	0.00015577	5.75475e-05	-0.000514963	-0.000954581	0.000718788	0.000213213
18540	0.000128134	0.000195179	0.000523199	0.00174084	0.000155688	5.81578e-05	-0.00051347	-0.000953157	0.000718059	0.000213633
18408.7	0.000128662	0.000194821	0.000522722	0.00173947	0.000155622	5.85032e-05	-0.000512289	-0.000951219	0.000717361	0.000213998
18278.4	0.000129218	0.000194353	0.000522464	0.00173778	0.000155808	5.87799e-05	-0.000511031	-0.000949129	0.000716739	0.000214058
18149.1	0.000129838	0.000194129	0.000521994	0.00173649	0.000155886	5.90523e-05	-0.00050997	-0.00094753	0.000716293	0.000214175
18020.9	0.00013033	0.000194096	0.000521317	0.00173552	0.000156029	5.94262e-05	-0.00050899	-0.00094603	0.000715683	0.000214857
17893.6	0.000130694	0.0001942	0.000520605	0.00173481	0.000156464	5.96586e-05	-0.00050798	-0.000944718	0.000714326	0.000215343
17767.3	0.000130719	0.000194115	0.000519859	0.00173369	0.000156777	5.98455e-05	-0.000507078	-0.000943015	0.000713242	0.000215405
17642	0.000130618	0.000194065	0.000518957	0.00173234	0.000156924	6.00493e-05	-0.000505962	-0.000940881	0.000712711	0.000215325
17517.7	0.000130954	0.000194177	0.000518538	0.00173082	0.000157179	6.02013e-05	-0.000505062	-0.000939136	0.000712009	0.000215628
17394.4	0.000131761	0.00019399	0.000517954	0.00172894	0.000157533	6.08112e-05	-0.000505025	-0.000938383	0.000711398	0.000216356
17272	0.000132822	0.000193383	0.000517398	0.0017276	0.000157792	6.15503e-05	-0.000504952	-0.000937845	0.000710762	0.000216771
17150.6	0.000133529	0.000192435	0.000517682	0.00172601	0.000157917	6.19169e-05	-0.000504226	-0.000936294	0.000710098	0.000216995
17030.2	0.00013422	0.000191878	0.000518343	0.00172395	0.00015796	6.22089e-05	-0.000503324	-0.000934377	0.000709696	0.00021711
16910.6	0.000135207	0.000191658	0.000519214	0.00172194	0.00015813	6.23954e-05	-0.000502607	-0.000932043	0.000709717	0.00021677
16792	0.000136553	0.000191911	0.000520054	0.00172011	0.000158464	6.2756e-05	-0.000502145	-0.000929669	0.00070991	0.000216373
16674.4	0.000137958	0.000192367	0.000520748	0.00171856	0.000158619	6.33677e-05	-0.000501604	-0.000927733	0.000710064	0.000216659
16557.6	0.000139003	0.000192477	0.000521154	0.00171735	0.000158635	6.36901e-05	-0.000500803	-0.000926301	0.000710507	0.000217237
16441.8	0.000140024	0.00019283	0.000521746	0.00171608	0.00015874	6.38486e-05	-0.000500082	-0.00092465	0.000711026	0.000217383
16326.8	0.00014123	0.000192987	0.000522751	0.00171449	0.000158701	6.39699e-05	-0.00049941	-0.000922277	0.00071137	0.000217132
16212.7	0.000142395	0.000192976	0.000523948	0.00171315	0.000158724	6.42217e-05	-0.000498604	-0.000920173	0.000711518	0.000216679
16099.6	0.00014342	0.000193566	0.000525144	0.0017118	0.000159011	6.44969e-05	-0.000498231	-0.000918531	0.000711472	0.000216441
15987.3	0.000144228	0.0001944	0.000525815	0.0017103	0.000159434	6.49194e-05	-0.000497834	-0.000916831	0.000711058	0.000216156
15875.8	0.000144963	0.000194939	0.000526468	0.00170876	0.000160071	6.55457e-05	-0.000496567	-0.000914482	0.000710394	0.00021541
15765.3	0.000145975	0.00019541	0.000528232	0.00170742	0.00016078	6.59325e-05	-0.000495432	-0.000911797	0.00071003	0.000214816
15655.6	0.00014711	0.000196123	0.000530259	0.00170588	0.000161564	6.60919e-05	-0.000494758	-0.00090972	0.000709622	0.000214032
15546.7	0.000148064	0.000197284	0.000532082	0.00170415	0.000162502	6.64245e-05	-0.000493922	-0.000908289	0.00070901	0.000212982
15438.7	0.00014905	0.000198794	0.000534096	0.00170272	0.000163395	6.69189e-05	-0.000492781	-0.000906663	0.000708405	0.000212052
15331.5	0.000150009	0.000200103	0.000536183	0.00170138	0.000164287	6.72784e-05	-0.000491042	-0.000904616	0.000707579	0.000211219
15225.1	0.00015072	0.000201228	0.000538725	0.00170012	0.000165179	6.72446e-05	-0.000489374	-0.000902439	0.000706818	0.000210871
15119.6	0.000151456	0.000202362	0.000541307	0.00169888	0.000165965	6.71078e-05	-0.000488042	-0.000900019	0.000706133	0.000210549
15014.8	0.000152317	0.000203179	0.000543694	0.00169784	0.000166526	6.72552e-05	-0.000486793	-0.000897461	0.000705276	0.000210082
14910.9	0.00015283	0.000203898	0.000546229	0.00169708	0.000166936	6.74864e-05	-0.000485443	-0.000895073	0.000704057	0.000209842
14807.8	0.000152936	0.000204993	0.000548731	0.00169586	0.000167455	6.78038e-05	-0.000483895	-0.000892379	0.000702623	0.000209372
14705.4	0.000153117	0.000206174	0.000551101	0.00169419	0.000167945	6.84383e-05	-0.000482455	-0.000889423	0.000701578	0.000209126
14603.9	0.000153108	0.000207197	0.000553707	0.00169251	0.000168442	6.91585e-05	-0.000481124	-0.000886807	0.000700948	0.000209253
14503.1	0.000153018	0.000208146	0.000556442	0.00169122	0.000168893	6.95677e-05	-0.000479747	-0.000884245	0.000700286	0.000208909
14403.1	0.000153008	0.000208611	0.000558901	0.00169028	0.000169422	6.97386e-05	-0.000478319	-0.000881693	0.000699551	0.000208369
14303.9	0.000152894	0.000208811	0.000560787	0.00168898	0.000170146	6.9753e-05	-0.000477066	-0.000879607	0.000698488	0.000208173
14205.4	0.000152986	0.000209224	0.000562616	0.00168746	0.000170786	6.97062e-05	-0.0004761	-0.00087721	0.000697245	0.000207956
14107.7	0.000153369	0.000209819	0.000564876	0.00168619	0.000170951	6.98333e-05	-0.000475757	-0.000874717	0.000696351	0.000207502
14010.7	0.000153861	0.0002109	0.000567661	0.00168498	0.000170884	6.98391e-05	-0.000475683	-0.000872818	0.000695687	0.000206819
13914.5	0.000154524	0.000211638	0.000570309	0.00168374	0.00017102	6.96355e-05	-0.000475397	-0.000870818	0.000694938	0.000205757
13819	0.000155274	0.000211539	0.00057244	0.00168309	0.000170954	6.95833e-05	-0.000475214	-0.000868377	0.000693866	0.000204635
13724.3	0.000155906	0.000211712	0.00057468	0.00168258	0.000170669	6.9438e-05	-0.000475468	-0.000865597	0.000692699	0.000203743
13630.2	0.000156563	0.000212574	0.000577015	0.00168195	0.000170367	6.93201e-05	-0.000476142	-0.000862222	0.000691562	0.000202987
13536.9	0.000157234	0.000213477	0.000579039	0.00168155	0.000170022	6.9485e-05	-0.000476913	-0.000858772	0.000690648	0.000202269
13444.3	0.000157881	0.00021396	0.000580533	0.00168135	0.000169424	6.9737e-05	-0.000478006	-0.000855543	0.000689601	0.000201435
13352.4	0.000158385	0.000214146	0.000581661	0.00168188	0.000168714	6.98721e-05	-0.000479186	-0.000852373	0.000688385	0.000200403
13261.2	0.000158495	0.00021441	0.000582313	0.00168275	0.000168017	7.0053e-05	-0.000479814	-0.000848878	0.000687242	0.000199803
13170.7	0.000159002	0.000214767	0.000582984	0.00168318	0.000167064	7.04318e-05	-0.000480393	-0.000844952	0.000686239	0.000199851
13080.8	0.000159965	0.000214979	0.00058363	0.00168359	0.000165895	7.07219e-05	-0.000481041	-0.00084115	0.000685436	0.000199746
12991.7	0.00016076	0.000215032	0.000583427	0.00168407	0.000164486	7.12244e-05	-0.00048132	-0.000838296	0.000684447	0.000199244
12903.2	0.000161401	0.000214871	0.000583094	0.00168456	0.000162836	7.18384e-05	-0.000481456	-0.00083632	0.000683127	0.000199087
12815.4	0.000161941	0.000214662	0.000583563	0.00168495	0.000161076	7.21228e-05	-0.000481383	-0.000833997	0.000682052	0.000199299
12728.3	0.000162266	0.000214426	0.000584606	0.00168523	0.000159276	7.19075e-05	-0.000481362	-0.000831733	0.000680934	0.000199203
12641.8	0.00016216	0.000214272	0.00058578	0.00168567	0.000157411	7.13163e-05	-0.000481338	-0.000829163	0.000679663	0.000198925
12556	0.000161747	0.00021411	0.000586239	0.00168652	0.000155505	7.09915e-05	-0.000481203	-0.000826421	0.000678703	0.000198695
12470.9	0.000161424	0.000213601	0.000586474	0.00168761	0.000153488	7.06307e-05	-0.000481439	-0.000824099	0.000677702	0.000197842
12386.3	0.000161382	0.000212996	0.000587329	0.00168876	0.000151336	7.01084e-05	-0.000481692	-0.00082173	0.000676975	0.000196515
12302.5	0.000160926	0.000212498	0.000588507	0.00168998	0.000149308	6.95319e-05	-0.000481516	-0.000819361	0.000676165	0.000195551
12219.2	0.000160143	0.000212151	0.000590002	0.00169064	0.000147574	6.89416e-05	-0.000481421	-0.000817195	0.000674994	0.00019461
12136.6	0.000159415	0.000211629	0.000591411	0.0016914	0.000145667	6.83594e-05	-0.000481824	-0.000816162	0.00067414	0.000193954
12054.6	0.000158639	0.000210906	0.000592229	0.00169291	0.000143573	6.76067e-05	-0.000482662	-0.000815502	0.000673727	0.000193792
11973.2	0.00015783	0.000210527	0.000592978	0.00169448	0.000141491	6.65586e-05	-0.000483687	-0.000814912	0.000673091	0.000193479
11892.4	0.000156997	0.000210578	0.000593839	0.00169628	0.000139256	6.52904e-05	-0.000484187	-0.00081445	0.000672366	0.000192989
11812.3	0.000156401	0.000210431	0.000594179	0.00169812	0.000137119	6.47196e-05	-0.000484547	-0.000813572	0.00067187	0.000192816
11732.7	0.000155988	0.000210341	0.000594168	0.00169988	0.000135053	6.4639e-05	-0.000485349	-0.00081269	0.000671136	0.000192982
11653.7	0.000155112	0.000210355	0.000594595	0.00170139	0.000132923	6.40811e-05	-0.000486112	-0.000811958	0.000670287	0.000193179
11575.4	0.000154099	0.00020978	0.000595494	0.00170245	0.000130826	6.34311e-05	-0.000486763	-0.000811675	0.000669596	0.000193729
11497.6	0.000153602	0.000209078	0.00059621	0.00170351	0.000128746	6.33961e-05	-0.000487576	-0.000810588	0.000669001	0.000194488
11420.4	0.000153262	0.000208665	0.000596546	0.00170467	0.000126271	6.37097e-05	-0.000488358	-0.000808995	0.000668117	0.000195014
11343.8	0.000152782	0.000208317	0.00059645	0.00170638	0.000123678	6.39954e-05	-0.000488995	-0.000807231	0.000667302	0.000195556
11267.7	0.000152172	0.000207969	0.000596072	0.00170832	0.000121115	6.41444e-05	-0.000489969	-0.000804779	0.000666263	0.000196501
11192.3	0.000151552	0.000207693	0.000595741	0.00171	0.000118283	6.41049e-05	-0.000490647	-0.00080235	0.000665148	0.000197315
11117.3	0.000150597	0.000207502	0.000595875	0.00171124	0.000115485	6.41036e-05	-0.000490818	-0.000800036	0.000664273	0.000197502
11043	0.000149586	0.000207794	0.000595835	0.00171182	0.000113022	6.46599e-05	-0.000491393	-0.000797709	0.000663075	0.000197093
10969.2	0.000148868	0.000208288	0.000594935	0.0017127	0.000110789	6.55168e-05	-0.000492328	-0.000794851	0.000661929	0.000196941
10895.9	0.000148173	0.000208298	0.000593841	0.00171425	0.000108638	6.64256e-05	-0.000493305	-0.000791837	0.0006613	0.000197068
10823.2	0.000147643	0.000208047	0.000593084	0.00171568	0.000106629	6.74675e-05	-0.000494319	-0.000789316	0.000660742	0.000196947
10751.1	0.000147073	0.000208093	0.000592646	0.00171654	0.000104724	6.82885e-05	-0.000495234	-0.000787275	0.00065978	0.000196406
10679.5	0.000146262	0.000208526	0.000592425	0.00171747	0.00010283	6.92038e-05	-0.00049627	-0.000785374	0.00065856	0.000195743
10608.4	0.000145385	0.000209367	0.00059171	0.00171878	0.000101032	6.98397e-05	-0.000497795	-0.000783162	0.000657094	0.000195889
10537.8	0.000144777	0.000210218	0.000590754	0.00172002	9.92179e-05	7.00042e-05	-0.000499577	-0.000780632	0.000655684	0.000196066
10467.8	0.000144392	0.000211039	0.000590483	0.00172156	9.74051e-05	7.05764e-05	-0.000501155	-0.000778223	0.00065434	0.000195313
10398.3	0.000143909	0.000211811	0.00059043	0.00172331	9.55019e-05	7.12391e-05	-0.000502512	-0.000775896	0.00065306	0.000194361
10329.3	0.000143328	0.000212381	0.000589932	0.00172465	9.35128e-05	7.1847e-05	-0.000504307	-0.000773727	0.00065234	0.000193846
10260.8	0.00014278	0.000213364	0.000589365	0.00172617	9.1887e-05	7.28484e-05	-0.000506488	-0.000771181	0.000652043	0.000193062
10192.8	0.000142766	0.000214506	0.000589519	0.00172828	9.02079e-05	7.4102e-05	-0.000508518	-0.000768294	0.000651835	0.00019242
10125.3	0.000142814	0.000215037	0.000590141	0.00173067	8.85789e-05	7.53754e-05	-0.00051061	-0.000766145	0.000651363	0.000192141
10058.4	0.000142495	0.000215284	0.000590906	0.00173289	8.71094e-05	7.6461e-05	-0.000513094	-0.000763989	0.000650679	0.00019193
9991.88	0.000142124	0.000215678	0.000591275	0.00173443	8.57019e-05	7.7554e-05	-0.000515708	-0.000761016	0.000649576	0.000191573
9925.89	0.000142074	0.000215952	0.000590987	0.00173646	8.42318e-05	7.88847e-05	-0.000518597	-0.000758084	0.000648074	0.000191124
9860.39	0.000142247	0.00021608	0.000591262	0.00173909	8.25125e-05	8.03316e-05	-0.00052185	-0.000755173	0.000646827	0.00019104
9795.37	0.000142716	0.000215887	0.000591459	0.00174175	8.09982e-05	8.13117e-05	-0.000525039	-0.000751885	0.000645732	0.000191193
9730.84	0.00014356	0.000215648	0.000590846	0.00174458	7.97574e-05	8.15393e-05	-0.000527978	-0.000748884	0.000644744	0.000191421
9666.77	0.000144459	0.000215544	0.00059086	0.00174706	7.87055e-05	8.17066e-05	-0.000530734	-0.000745617	0.000644132	0.000191634
9603.18	0.00014524	0.000215615	0.000590898	0.00174934	7.76124e-05	8.24635e-05	-0.000533269	-0.000742299	0.000643691	0.000191575
9540.06	0.000145786	0.000215835	0.000591051	0.00175197	7.63631e-05	8.35487e-05	-0.000535991	-0.000740023	0.00064299	0.000191624
9477.4	0.000146454	0.000215686	0.000590905	0.00175491	7.52281e-05	8.44093e-05	-0.000539149	-0.000736901	0.000642338	0.000192254
9415.21	0.000147283	0.000215266	0.000590426	0.00175762	7.46518e-05	8.4796e-05	-0.000542113	-0.000732724	0.000641572	0.000192715
9353.47	0.00014818	0.000214865	0.000590707	0.00176011	7.40629e-05	8.48476e-05	-0.000544975	-0.000728999	0.0006408	0.000193113
9292.18	0.000149031	0.000214356	0.000591006	0.00176255	7.33629e-05	8.49233e-05	-0.000547916	-0.000725034	0.00063987	0.000193251
9231.34	0.000149892	0.000213886	0.000590918	0.00176492	7.31941e-05	8.49828e-05	-0.000550634	-0.000720859	0.000638727	0.00019315
9170.95	0.00015093	0.000213534	0.00059045	0.00176767	7.30704e-05	8.52642e-05	-0.00055334	-0.000716082	0.000637754	0.000193123
9111.01	0.000151714	0.000212994	0.000590083	0.00177122	7.31028e-05	8.59401e-05	-0.000555913	-0.000711555	0.000636896	0.000192859
9051.5	0.000151897	0.000212495	0.000590501	0.00177402	7.34315e-05	8.63501e-05	-0.000558299	-0.000707905	0.000636275	0.000192042
8992.42	0.000151933	0.000212292	0.00059077	0.00177559	7.38694e-05	8.64756e-05	-0.000560607	-0.000703423	0.00063573	0.000190787
8933.78	0.000151957	0.000211857	0.000589928	0.00177741	7.43945e-05	8.68513e-05	-0.00056248	-0.00069827	0.00063494	0.000189487
8875.57	0.000151991	0.00021129	0.000588653	0.00177983	7.47972e-05	8.76317e-05	-0.000564684	-0.000693986	0.000634105	0.000188551
8817.78	0.000152028	0.000210336	0.000588091	0.00178258	7.51513e-05	8.88088e-05	-0.000567357	-0.000690698	0.000633432	0.000187639
8760.42	0.000152092	0.000208988	0.000588783	0.00178541	7.53586e-05	8.99778e-05	-0.000569792	-0.00068698	0.000632827	0.000185934
8703.47	0.000152321	0.000207728	0.000590112	0.0017883	7.53905e-05	9.08308e-05	-0.000572094	-0.000682529	0.000632502	0.000184542
8646.94	0.000152595	0.000206175	0.000591156	0.00179129	7.54158e-05	9.1851e-05	-0.000574565	-0.000679033	0.000632315	0.000183628
8590.82	0.000152748	0.000204819	0.000591514	0.00179471	7.52489e-05	9.29398e-05	-0.000577676	-0.000676854	0.000632165	0.000182334
8535.1	0.000153014	0.000203508	0.000591647	0.00179839	7.51239e-05	9.40349e-05	-0.000580982	-0.000674657	0.000632058	0.000180839
8479.8	0.00015353	0.000201594	0.000591812	0.00180179	7.52168e-05	9.51308e-05	-0.000583904	-0.00067262	0.000631655	0.000179343
8424.89	0.000154104	0.00019966	0.000592343	0.00180503	7.53703e-05	9.58383e-05	-0.00058675	-0.000670526	0.000630831	0.000178182
8370.39	0.000154561	0.000198431	0.000592569	0.00180817	7.57242e-05	9.64111e-05	-0.000589777	-0.000668083	0.000629959	0.000177025
8316.28	0.000154785	0.000197629	0.000592424	0.00181121	7.61785e-05	9.76077e-05	-0.000592808	-0.00066582	0.000629249	0.000175904
8262.56	0.000154664	0.000196638	0.000592402	0.00181467	7.66168e-05	9.91431e-05	-0.000595714	-0.000663836	0.000628139	0.000175372
8209.23	0.000154646	0.000196019	0.000592566	0.0018181	7.71647e-05	0.000100287	-0.000598769	-0.000661387	0.000626787	0.000174777
8156.29	0.000155135	0.000195976	0.000593712	0.00182112	7.80326e-05	0.000101248	-0.000601879	-0.000659009	0.000625795	0.000173899
8103.73	0.000155728	0.000195905	0.000595242	0.00182421	7.90602e-05	0.000102233	-0.000604928	-0.000657441	0.000625037	0.000173134
8051.55	0.000156261	0.000195552	0.000596442	0.00182716	7.99533e-05	0.000103745	-0.000608277	-0.000656428	0.000624102	0.000172367
7999.75	0.000156875	0.000195001	0.000596984	0.00183011	8.07434e-05	0.000105529	-0.000611506	-0.000656229	0.000622548	0.000171154
7948.32	0.000157709	0.000194476	0.000597683	0.0018332	8.16178e-05	0.000107171	-0.000614513	-0.000655834	0.000620887	0.000169958
7897.27	0.000158614	0.000194073	0.000598995	0.00183607	8.25213e-05	0.000108824	-0.000617642	-0.000654513	0.000619613	0.000168893
7846.58	0.000159547	0.000193388	0.000599652	0.00183847	8.3319e-05	0.000110313	-0.000620698	-0.000653052	0.000618228	0.000167826
7796.26	0.000160556	0.000192331	0.000600957	0.00184038	8.40312e-05	0.000111642	-0.000623753	-0.000652113	0.000616681	0.000166477
7746.3	0.000161465	0.000191426	0.000602996	0.00184289	8.45065e-05	0.000113182	-0.000627098	-0.000651736	0.000614855	0.000164763
7696.7	0.000162083	0.000190646	0.000604342	0.00184587	8.51789e-05	0.000114959	-0.00063072	-0.000651313	0.000612766	0.000163436
7647.46	0.000162261	0.000189988	0.0006056	0.00184826	8.60552e-05	0.000116556	-0.000634423	-0.000650571	0.000610766	0.000162279
7598.57	0.000162173	0.000189902	0.00060701	0.00185038	8.66741e-05	0.000117737	-0.000638093	-0.000649414	0.000608881	0.0001612
7550.03	0.000162359	0.000190122	0.000608497	0.00185329	8.72798e-05	0.000118677	-0.00064182	-0.000648418	0.000607451	0.000160509
7501.84	0.000162735	0.000190291	0.000610052	0.00185632	8.79141e-05	0.00011973	-0.0006459	-0.00064797	0.0006064	0.000159915
7454	0.000162811	0.000190301	0.000611333	0.00185909	8.85496e-05	0.000120855	-0.000649874	-0.000647972	0.000604692	0.000159035
7406.5	0.00016286	0.000190047	0.000612191	0.00186201	8.93274e-05	0.000121922	-0.000653228	-0.000648391	0.000602533	0.000158113
7359.34	0.000163195	0.000189617	0.000613175	0.00186477	9.01394e-05	0.000122998	-0.000656609	-0.000649219	0.000601161	0.000157192
7312.52	0.000163295	0.000189002	0.000613878	0.00186819	9.0997e-05	0.000123772	-0.000660263	-0.000650697	0.000600319	0.000156229
7266.03	0.000163459	0.000188537	0.00061413	0.00187143	9.18855e-05	0.00012462	-0.00066381	-0.000651565	0.000599227	0.00015538
7219.88	0.000163938	0.000187891	0.000614951	0.00187408	9.27133e-05	0.000125881	-0.00066713	-0.000651568	0.000597804	0.000154586
7174.06	0.000164434	0.000186961	0.000616309	0.00187661	9.34488e-05	0.000127035	-0.000669865	-0.000651849	0.000596333	0.000153616
7128.56	0.00016485	0.000186395	0.000617663	0.0018787	9.42316e-05	0.000128142	-0.000672034	-0.000652184	0.00059543	0.000152653
7083.39	0.000165584	0.00018623	0.000619019	0.00188038	9.49964e-05	0.000129415	-0.000673873	-0.000652538	0.000594669	0.000151869
7038.54	0.000166335	0.000185921	0.000620097	0.00188208	9.56004e-05	0.000130864	-0.000675439	-0.000653216	0.000593835	0.000150768
6994.01	0.000166793	0.00018579	0.000620601	0.00188445	9.62867e-05	0.000132095	-0.000676801	-0.000653293	0.000593143	0.000149117
6949.79	0.000167658	0.00018547	0.000621424	0.00188635	9.69166e-05	0.000133485	-0.000677819	-0.000652618	0.000592133	0.000146829
6905.9	0.000168682	0.000184858	0.00062229	0.00188718	9.74388e-05	0.000134954	-0.000678144	-0.000652084	0.000591008	0.000144464
6862.31	0.000169117	0.000184598	0.000622853	0.0018883	9.81554e-05	0.000135882	-0.000678577	-0.000651938	0.000590257	0.000142318
6819.03	0.000169336	0.00018426	0.000623349	0.00188996	9.90307e-05	0.000136698	-0.000679626	-0.000651546	0.000590015	0.000140149
6776.07	0.000169689	0.000183806	0.000624287	0.0018916	9.97668e-05	0.000137576	-0.000680583	-0.000650941	0.000589785	0.000137984
6733.4	0.000169969	0.000183248	0.000626069	0.00189306	0.000100356	0.000138561	-0.000681055	-0.000650499	0.000589734	0.000135718
6691.04	0.000170511	0.000182731	0.000627141	0.00189426	0.000100978	0.000139138	-0.000681147	-0.000650142	0.000590081	0.000133409
6648.98	0.000170662	0.000182855	0.00062761	0.00189609	0.000101642	0.000139636	-0.000681354	-0.00064981	0.000590659	0.00013131
6607.22	0.000170634	0.000183408	0.000628172	0.00189792	0.000102376	0.000140727	-0.000681496	-0.000649028	0.000591151	0.000129723
6565.75	0.000170911	0.000183893	0.000628526	0.0018994	0.000103069	0.000141676	-0.000681243	-0.000647764	0.000591226	0.000128416
6524.58	0.0001712	0.000183864	0.000628904	0.00190116	0.000103867	0.000141963	-0.000680977	-0.000646499	0.00059103	0.000126973
6483.69	0.00017114	0.000183714	0.00062996	0.0019026	0.000104543	0.000141898	-0.000680536	-0.000646135	0.000591188	0.000125343
6443.1	0.000170759	0.000184387	0.000630313	0.0019036	0.000104907	0.00014159	-0.0006796	-0.000646729	0.000591599	0.000123552
6402.79	0.000170652	0.000185406	0.000630075	0.00190482	0.000105086	0.000140963	-0.000678251	-0.000646767	0.000591913	0.00012225
6362.77	0.000170822	0.000186052	0.000630396	0.00190676	0.000105243	0.000140386	-0.000677002	-0.000646736	0.000592306	0.000121484
6323.03	0.000171325	0.000186061	0.000630941	0.00190952	0.000105586	0.000139798	-0.000676187	-0.000647596	0.000592708	0.000120595
6283.57	0.00017191	0.000186054	0.000631253	0.00191229	0.000105924	0.000139074	-0.000675217	-0.000648468	0.000593057	0.000119747
6244.38	0.000172504	0.000186088	0.000631005	0.00191474	0.000106135	0.000138494	-0.000674035	-0.000648573	0.000593509	0.000118603
6205.48	0.000173403	0.000186	0.000630776	0.00191691	0.000106222	0.000137775	-0.000672722	-0.000648922	0.000594171	0.000116635
6166.84	0.000174376	0.000185906	0.000630744	0.00191882	0.000106252	0.000136945	-0.000671506	-0.000649761	0.000594936	0.000114918
6128.48	0.000175361	0.000185924	0.00063104	0.00192042	0.00010621	0.000136217	-0.000670614	-0.000650125	0.000595719	0.00011378
6090.39	0.000176152	0.000185893	0.000631696	0.00192155	0.000106003	0.000135396	-0.000669562	-0.000650136	0.000596305	0.000112955
6052.56	0.00017688	0.000185875	0.000632649	0.0019222	0.00010585	0.000134417	-0.00066855	-0.000650553	0.000596805	0.000112022
6015	0.000177854	0.000185893	0.000633532	0.00192239	0.000105878	0.000133374	-0.000668494	-0.000650847	0.000597422	0.000111302
5977.7	0.000178837	0.000185706	0.000633767	0.00192292	0.000105694	0.000132219	-0.000669029	-0.000651307	0.000597746	0.000111033
5940.67	0.000179563	0.000185855	0.0006334	0.00192345	0.000105679	0.000131115	-0.000669716	-0.000652151	0.000598051	0.000110007
5903.89	0.000180199	0.00018614	0.000633345	0.00192404	0.000105959	0.000130204	-0.000670326	-0.000651832	0.000598806	0.000108262
5867.37	0.000181393	0.000186274	0.000633651	0.00192512	0.000106311	0.000129258	-0.000670866	-0.000650908	0.000599636	0.000106647
5831.11	0.000182867	0.000186525	0.000633591	0.00192549	0.000106669	0.000128436	-0.000672077	-0.000650149	0.000600083	0.000105417
5795.1	0.000183892	0.00018669	0.00063344	0.00192529	0.000106754	0.000128172	-0.000673153	-0.000649412	0.000599937	0.000104579
5759.34	0.000184705	0.00018659	0.000633622	0.00192529	0.000106909	0.000128445	-0.000673803	-0.000648959	0.000599924	0.000103894
5723.83	0.000185844	0.000186628	0.000633994	0.00192512	0.000107269	0.000128822	-0.000674622	-0.000647622	0.000600158	0.000102739
5688.56	0.000186946	0.000186983	0.000634282	0.00192524	0.000107484	0.000128956	-0.000675556	-0.000646079	0.000599964	0.000101525
5653.55	0.000187303	0.000187373	0.000634285	0.00192609	0.000107394	0.000128875	-0.000676747	-0.0006455	0.000599391	0.000100355
5618.77	0.000187626	0.000188011	0.000634188	0.00192698	0.000107167	0.00012854	-0.00067801	-0.00064568	0.000599018	9.95839e-05
5584.24	0.000188344	0.000188521	0.000634242	0.00192774	0.000107171	0.000128264	-0.000679016	-0.000646586	0.000598944	9.93171e-05
5549.95	0.000188907	0.000188888	0.00063482	0.00192862	0.000107332	0.00012865	-0.000680079	-0.000647424	0.000598957	9.90205e-05
5515.9	0.000188965	0.000189656	0.000635131	0.0019291	0.00010762	0.000129318	-0.000681092	-0.000647839	0.000598897	9.88559e-05
5482.08	0.000188804	0.00019023	0.000635397	0.0019292	0.000108073	0.000129737	-0.000681853	-0.00064813	0.000598757	9.8473e-05
5448.5	0.000188621	0.000190649	0.000636384	0.00192934	0.000108399	0.000129849	-0.00068245	-0.000649381	0.00059861	9.77514e-05
5415.15	0.000188275	0.000190886	0.000637567	0.0019292	0.000108618	0.000130085	-0.000682948	-0.000650613	0.000598391	9.71081e-05
5382.03	0.00018801	0.000190632	0.00063881	0.00192882	0.000108734	0.000130567	-0.000683538	-0.000652023	0.00059812	9.66232e-05
5349.14	0.000187668	0.000190406	0.000640323	0.00192851	0.000108761	0.000130772	-0.000683667	-0.000654337	0.000597949	9.60504e-05
5316.48	0.000186984	0.000190903	0.000641468	0.00192801	0.00010883	0.000130703	-0.000683429	-0.000656969	0.000598108	9.5401e-05
5284.04	0.000186376	0.000191632	0.000642074	0.00192707	0.000108796	0.000130981	-0.000683359	-0.000659672	0.000598603	9.45293e-05
5251.83	0.000185751	0.000192517	0.000643356	0.00192629	0.000108721	0.000131546	-0.000683339	-0.00066181	0.000598961	9.376e-05
5219.84	0.000184788	0.00019309	0.000644632	0.00192585	0.000108912	0.000131853	-0.000682822	-0.000663973	0.000599507	9.34016e-05
5188.07	0.000183841	0.000192963	0.000645707	0.00192557	0.000109268	0.000131509	-0.000682227	-0.00066568	0.000600386	9.28803e-05
5156.52	0.000183197	0.000193276	0.000647158	0.00192512	0.000109577	0.00013127	-0.000681913	-0.000666208	0.000601033	9.26505e-05
5125.19	0.000182915	0.000194191	0.000648533	0.00192491	0.000109878	0.000131157	-0.000681805	-0.000666911	0.000601712	9.26133e-05
5094.07	0.000182499	0.000195291	0.000649923	0.00192526	0.00011046	0.000130537	-0.000681997	-0.000668972	0.000602491	9.23353e-05
5063.17	0.000182115	0.000196275	0.000651069	0.00192602	0.000111184	0.000129969	-0.000682438	-0.000671388	0.000603015	9.21729e-05
5032.47	0.000181858	0.000197223	0.000651976	0.00192734	0.000111567	0.000129447	-0.000683122	-0.000673633	0.000603198	9.16719e-05
5002	0.000181776	0.000198211	0.000652951	0.00192861	0.000111689	0.00012868	-0.000683776	-0.000675582	0.000603787	9.08829e-05
4971.72	0.000181882	0.000199426	0.000653742	0.00192953	0.00011185	0.000127978	-0.000684465	-0.000677143	0.000605215	9.03817e-05
4941.66	0.000181855	0.000200685	0.000654592	0.00193011	0.000111947	0.000127115	-0.000685007	-0.00067928	0.000606619	9.03934e-05
4911.81	0.000181795	0.000201681	0.000655731	0.00193027	0.000111704	0.000125909	-0.000685235	-0.000682095	0.000607593	9.0711e-05
4882.15	0.000182098	0.000202791	0.00065697	0.00192983	0.000111367	0.000124669	-0.000685126	-0.000685357	0.000608579	9.10336e-05
4852.7	0.000182263	0.000204163	0.000657913	0.00192889	0.00011107	0.000123505	-0.000684698	-0.000688548	0.000609894	9.06302e-05
4823.46	0.000182148	0.000205749	0.000658293	0.00192787	0.000110755	0.00012213	-0.000684071	-0.000692155	0.000611677	8.99912e-05
4794.41	0.000182368	0.00020754	0.000658422	0.00192703	0.000110626	0.000120432	-0.000683269	-0.000695846	0.000613623	9.03596e-05
4765.56	0.000182644	0.000209087	0.000658348	0.00192622	0.000110332	0.000118511	-0.0006821	-0.000698546	0.000615322	9.0835e-05
4736.91	0.00018273	0.000210213	0.000657999	0.00192536	0.000109888	0.000116569	-0.000680915	-0.000701399	0.000616577	9.10987e-05
4708.45	0.000182641	0.000211257	0.000657395	0.00192442	0.000109873	0.000114482	-0.000679849	-0.000704384	0.000617882	9.15343e-05
4680.19	0.000182325	0.000212276	0.000656643	0.00192348	0.000109823	0.000112232	-0.00067817	-0.000706511	0.000619704	9.18446e-05
4652.12	0.000181634	0.000213629	0.000656177	0.00192264	0.000109826	0.000110079	-0.000676543	-0.000708687	0.000621216	9.22857e-05
4624.24	0.000180693	0.000215043	0.000655788	0.00192194	0.000110048	0.000107825	-0.00067559	-0.000711209	0.000622384	9.30132e-05
4596.55	0.000179845	0.000216031	0.000655531	0.00192125	0.000110268	0.000105563	-0.000674742	-0.000712767	0.000623645	9.37187e-05
4569.05	0.000179357	0.000216686	0.000655769	0.00192029	0.000110516	0.000103116	-0.000673691	-0.000713665	0.00062481	9.40963e-05
4541.73	0.000179195	0.000217042	0.000656026	0.00191902	0.000110504	0.000100469	-0.000672139	-0.000714346	0.000626303	9.44076e-05
4514.61	0.000179298	0.000217354	0.000655775	0.00191824	0.000110703	9.79576e-05	-0.000670646	-0.000714685	0.000628295	9.51625e-05
4487.66	0.000179534	0.00021749	0.00065479	0.00191746	0.000111329	9.56401e-05	-0.00066927	-0.000715145	0.000630174	9.61066e-05
4460.9	0.00017979	0.000217097	0.000653725	0.00191615	0.000112086	9.29193e-05	-0.000667671	-0.000715511	0.000631403	9.66535e-05
4434.32	0.000180265	0.000216879	0.000653199	0.00191532	0.000113034	8.99094e-05	-0.000666339	-0.000715192	0.000632712	9.70697e-05
4407.92	0.000180797	0.000217268	0.00065318	0.00191443	0.000113928	8.73906e-05	-0.000664941	-0.000714243	0.000634818	9.75983e-05
4381.7	0.000181102	0.000217844	0.000653193	0.00191282	0.000114536	8.56042e-05	-0.000663384	-0.000713549	0.000637301	9.77988e-05
4355.65	0.000181423	0.000218449	0.00065316	0.00191192	0.000114887	8.34852e-05	-0.000662018	-0.000713821	0.000639288	9.78436e-05
4329.78	0.000181769	0.000218438	0.000652539	0.00191152	0.000115265	8.05876e-05	-0.000660889	-0.000715427	0.000640634	9.80412e-05
4304.09	0.00018187	0.000217676	0.000651371	0.00191105	0.000115705	7.77002e-05	-0.000659491	-0.000717788	0.000642213	9.83376e-05
4278.57	0.000182324	0.000217003	0.000650556	0.00191103	0.000116054	7.52007e-05	-0.00065791	-0.000719048	0.000644128	9.88388e-05
4253.22	0.00018339	0.000216436	0.000649997	0.00191146	0.000116433	7.28747e-05	-0.00065662	-0.000719307	0.000646245	9.96389e-05
4228.04	0.000184687	0.000215841	0.000649407	0.00191208	0.00011681	7.03199e-05	-0.000655344	-0.000719659	0.000648116	0.000100765
4203.04	0.000185727	0.000215547	0.000648447	0.00191267	0.000117096	6.77081e-05	-0.000653948	-0.000720444	0.000649368	0.000102011
4178.2	0.000186689	0.000215438	0.000647723	0.00191335	0.00011732	6.50399e-05	-0.000652307	-0.000721497	0.000650372	0.000102921
4153.52	0.000187515	0.000215068	0.000647237	0.00191348	0.000117618	6.28592e-05	-0.000650888	-0.000721804	0.000651701	0.000103634
4129.02	0.000187943	0.00021493	0.000646217	0.00191367	0.000118004	6.13469e-05	-0.000649335	-0.000721744	0.000653275	0.00010444
4104.68	0.000188357	0.000215195	0.000645099	0.00191451	0.000118333	5.96144e-05	-0.000647138	-0.000722788	0.000654491	0.000105337
4080.5	0.000188999	0.000215535	0.000644383	0.00191592	0.000118521	5.74966e-05	-0.000645383	-0.000724713	0.000655607	0.000106231
4056.48	0.000190005	0.000215654	0.000643974	0.00191773	0.000118723	5.50327e-05	-0.000643871	-0.000726423	0.000656921	0.000107345
4032.63	0.00019093	0.000215813	0.000643272	0.00191946	0.000119058	5.28504e-05	-0.000641911	-0.000727566	0.000658218	0.000108434
4008.93	0.000192351	0.000216623	0.000642025	0.00192173	0.000119444	5.09919e-05	-0.000639727	-0.000728513	0.000659451	0.000109421
3985.39	0.000194174	0.000217306	0.0006408	0.00192462	0.000119897	4.88706e-05	-0.000637511	-0.000729889	0.000660963	0.000110556
3962.01	0.000195714	0.000217769	0.000639951	0.00192715	0.000120396	4.69979e-05	-0.000635201	-0.000732224	0.000662248	0.000111754
3938.79	0.000196817	0.000218698	0.000639573	0.00192952	0.000120795	4.51985e-05	-0.000632827	-0.000734273	0.000663003	0.000113197
3915.72	0.000197976	0.000219967	0.00063929	0.00193165	0.000121052	4.33893e-05	-0.000630117	-0.000735123	0.000663951	0.000114582
3892.81	0.000199707	0.000221483	0.00063948	0.0019336	0.000121214	4.17548e-05	-0.000626675	-0.000735599	0.000665438	0.000115618
3870.05	0.000201597	0.000223475	0.000639954	0.00193646	0.000121205	4.0328e-05	-0.000623511	-0.000736657	0.000667126	0.000116479
3847.44	0.000203248	0.000225288	0.000639628	0.00194017	0.000120792	3.9502e-05	-0.000620717	-0.000737554	0.000668481	0.000117835
3824.98	0.000204442	0.0002267	0.000639294	0.00194336	0.000120162	3.9216e-05	-0.000617717	-0.000737961	0.000669351	0.000119189
3802.67	0.000205375	0.000228116	0.000639353	0.00194574	0.000119578	3.8785e-05	-0.000614841	-0.000738735	0.000670493	0.000120048
3780.51	0.000206546	0.000229421	0.000638788	0.00194871	0.00011903	3.81225e-05	-0.000611636	-0.000739145	0.00067194	0.000120833
3758.49	0.000207896	0.000231067	0.000637785	0.00195227	0.000118461	3.75395e-05	-0.000608153	-0.000738999	0.000673137	0.000121727
3736.63	0.000208771	0.000232703	0.00063673	0.00195606	0.000118095	3.67396e-05	-0.00060525	-0.000739411	0.000674312	0.000123224
3714.9	0.000209221	0.000234264	0.000636086	0.00195951	0.000117955	3.59216e-05	-0.000602342	-0.000740821	0.00067514	0.000124555
3693.32	0.000209352	0.000235573	0.000635886	0.00196243	0.000117764	3.52074e-05	-0.000599303	-0.000741378	0.000675369	0.000125185
3671.89	0.00020944	0.000236696	0.000634419	0.00196543	0.000117374	3.43137e-05	-0.000596671	-0.000741045	0.000675822	0.000125856
3650.6	0.000209897	0.00023782	0.000632503	0.00196854	0.000116636	3.37796e-05	-0.000594318	-0.000741283	0.00067661	0.000127049
3629.44	0.000210189	0.000238306	0.000630303	0.00197159	0.000115706	3.36683e-05	-0.000592429	-0.000742122	0.000676934	0.000128268
3608.43	0.000210092	0.000238578	0.00062728	0.00197433	0.000115154	3.34966e-05	-0.000591097	-0.000742649	0.000676851	0.000129288
3587.56	0.000210025	0.000239165	0.000623908	0.00197726	0.000114582	3.37952e-05	-0.000590318	-0.000742576	0.000676585	0.00013025
3566.82	0.000209439	0.000239944	0.00061999	0.0019797	0.000113825	3.41826e-05	-0.000589925	-0.000742746	0.000676418	0.000131181
3546.22	0.000208887	0.000240335	0.000615893	0.00198141	0.000113151	3.42829e-05	-0.000589577	-0.000742618	0.00067639	0.000132136
3525.76	0.000209214	0.000240384	0.000611367	0.00198321	0.00011235	3.48673e-05	-0.000589501	-0.000742209	0.000676254	0.000133174
3505.43	0.000209448	0.000240403	0.00060618	0.0019853	0.000111442	3.60995e-05	-0.000589426	-0.000741554	0.000676469	0.00013421
3485.24	0.000209368	0.000240686	0.000600437	0.00198793	0.000110419	3.72037e-05	-0.000588899	-0.000740727	0.000676216	0.000135234
3465.18	0.000209465	0.000240829	0.000594207	0.00199065	0.000109353	3.81662e-05	-0.000588345	-0.000740281	0.000675868	0.000136245
3445.25	0.000210001	0.000241106	0.000587355	0.00199306	0.000108328	3.89537e-05	-0.000587748	-0.000739139	0.000675921	0.000137165
3425.45	0.000210853	0.000241591	0.000579613	0.00199602	0.000107358	3.94347e-05	-0.000587515	-0.000737757	0.000675394	0.00013837
3405.78	0.000211497	0.000241822	0.000571206	0.00200009	0.000106156	4.00875e-05	-0.000587699	-0.00073679	0.000674631	0.000139454
3386.25	0.000212046	0.000242457	0.000562932	0.00200396	0.000104878	4.0791e-05	-0.000587792	-0.000735381	0.000674067	0.000139835
3366.84	0.000212162	0.000243208	0.000555732	0.00200742	0.000103686	4.17756e-05	-0.000587717	-0.000733519	0.000673646	0.000140124
3347.55	0.000212131	0.000243565	0.000548555	0.00201094	0.000102364	4.3006e-05	-0.000587633	-0.000732183	0.000673299	0.000140498
3328.4	0.000212404	0.000243801	0.000541057	0.00201503	0.000101059	4.42565e-05	-0.000587992	-0.000731505	0.000672996	0.000140837
3309.36	0.000212763	0.000243657	0.000533483	0.00201998	9.97993e-05	4.53298e-05	-0.00058866	-0.000731244	0.000672651	0.000141701
3290.46	0.000213441	0.000243227	0.000526235	0.00202515	9.86139e-05	4.64158e-05	-0.000589721	-0.000730845	0.000672344	0.000142787
3271.67	0.000214031	0.000242727	0.000519972	0.00203022	9.73019e-05	4.73608e-05	-0.00059102	-0.00072955	0.000672345	0.000143884
3253.01	0.000215247	0.000242184	0.000513553	0.00203466	9.58443e-05	4.82571e-05	-0.000591861	-0.000727886	0.000672949	0.000144877
3234.47	0.00021722	0.000241598	0.000506936	0.00203928	9.44283e-05	4.98356e-05	-0.000592259	-0.000726717	0.000673417	0.00014547
3216.06	0.000218883	0.000240655	0.000501014	0.00204543	9.27507e-05	5.12849e-05	-0.00059277	-0.000727177	0.000673386	0.000145089
3197.76	0.000220199	0.000239691	0.000496185	0.0020525	9.09437e-05	5.23545e-05	-0.000593499	-0.000728264	0.000673364	0.00014435
3179.58	0.00022116	0.000238927	0.000492016	0.00205933	8.94133e-05	5.36705e-05	-0.000594441	-0.000727502	0.000673475	0.000143979
3161.52	0.000222031	0.00023824	0.00048786	0.00206618	8.78292e-05	5.48247e-05	-0.00059556	-0.000725031	0.000673599	0.000143203
3143.58	0.000223589	0.000238062	0.000483126	0.0020736	8.6198e-05	5.57373e-05	-0.000596918	-0.000723153	0.000674216	0.000142789
3125.75	0.000225145	0.000238056	0.000477695	0.00208116	8.47919e-05	5.70902e-05	-0.000598429	-0.000722595	0.000674903	0.000142596
3108.04	0.000226151	0.000237694	0.000472436	0.00208915	8.32353e-05	5.88434e-05	-0.000599936	-0.000722476	0.000675255	0.000141933
3090.45	0.000227058	0.000237136	0.000468301	0.00209721	8.1645e-05	6.0101e-05	-0.00060153	-0.000721532	0.000675789	0.000141281
3072.97	0.000227721	0.000236932	0.000464508	0.0021049	8.00808e-05	6.14013e-05	-0.000603024	-0.000720178	0.000676282	0.000141035
3055.6	0.000228375	0.000236748	0.000460121	0.00211238	7.84091e-05	6.34641e-05	-0.000604062	-0.000719022	0.000676712	0.000140568
3038.34	0.000229885	0.000235889	0.000455721	0.00211934	7.66387e-05	6.56357e-05	-0.000604862	-0.000717892	0.000677067	0.000139838
3021.2	0.000231847	0.000235383	0.000451949	0.00212608	7.47035e-05	6.73689e-05	-0.000605988	-0.000717046	0.000677154	0.000138703
3004.17	0.000233664	0.000235366	0.000448907	0.00213303	7.26545e-05	6.91021e-05	-0.000607167	-0.000716725	0.00067705	0.000137211
2987.25	0.000235451	0.000234564	0.000445807	0.00213965	7.06542e-05	7.14793e-05	-0.000608248	-0.000716867	0.000677087	0.00013634
2970.43	0.000237005	0.000233207	0.000441885	0.00214579	6.90032e-05	7.41791e-05	-0.000609578	-0.000716016	0.000677197	0.000136164
2953.73	0.000238569	0.000232044	0.000437736	0.00215033	6.71882e-05	7.7127e-05	-0.000611198	-0.000714153	0.00067716	0.000136526
2937.13	0.000240116	0.000230655	0.000433928	0.00217288	6.48325e-05	8.03962e-05	-0.000612799	-0.000712453	0.000676747	0.000137252
2920.64	0.000241313	0.000229343	0.000430843	0.00224488	6.25686e-05	8.3422e-05	-0.000613895	-0.000710987	0.000676021	0.000137654
2904.26	0.000242583	0.000227937	0.000428046	0.00233942	6.05947e-05	8.61957e-05	-0.000615144	-0.00070963	0.000675859	0.000137747
2887.98	0.000244294	0.000226149	0.000425132	0.00242589	5.87531e-05	8.90961e-05	-0.000616657	-0.00070862	0.00067592	0.00013814
2871.81	0.000245985	0.000224534	0.000422431	0.00251118	5.68751e-05	9.19909e-05	-0.000618375	-0.000707442	0.000675619	0.000138928
2855.74	0.000247147	0.000222605	0.000419426	0.00259516	5.5008e-05	9.46412e-05	-0.000620811	-0.000706285	0.00067528	0.000139777
2839.78	0.000247496	0.00022067	0.000416204	0.00267702	5.32882e-05	9.74244e-05	-0.000623374	-0.000705336	0.0006748	0.000140446
2823.91	0.000247745	0.000219394	0.000413409	0.00275697	5.13951e-05	0.000100422	-0.000626084	-0.000704653	0.000674368	0.000141476
2808.15	0.00024829	0.000218269	0.000410492	0.00283419	4.96168e-05	0.000103279	-0.000628978	-0.000704309	0.000674016	0.000142434
2792.49	0.000249126	0.000217635	0.000406865	0.00291086	4.83653e-05	0.000106666	-0.000632081	-0.000704056	0.000673656	0.000143254
2776.93	0.000250131	0.000217049	0.000402972	0.00295942	4.71551e-05	0.000110137	-0.000635625	-0.000704648	0.000673064	0.000143977
2761.47	0.00025123	0.000216117	0.00039923	0.00297163	4.57953e-05	0.000113567	-0.00063946	-0.000705415	0.000672299	0.000144466
2746.11	0.000252223	0.000214978	0.000396108	0.00299063	4.44631e-05	0.000117264	-0.000643152	-0.00070535	0.000671632	0.000145286
2730.85	0.000252394	0.000213888	0.000392989	0.00302422	4.30776e-05	0.000120484	-0.000646751	-0.00070469	0.00067092	0.000145856
2715.68	0.000252307	0.000213426	0.000389152	0.00305913	4.18051e-05	0.000123602	-0.000650068	-0.000703669	0.000670377	0.000145876
2700.62	0.000252644	0.000212836	0.000385045	0.00309403	4.06236e-05	0.000126752	-0.000653307	-0.000702473	0.000669591	0.000146431
2685.64	0.000253004	0.000211544	0.000381482	0.00312796	3.93123e-05	0.000129787	-0.000656553	-0.000700556	0.000668459	0.000147069
2670.77	0.000252946	0.000210356	0.000378737	0.0031614	3.81636e-05	0.000132853	-0.000659123	-0.000698243	0.000667299	0.000147935
2655.98	0.000252882	0.000209785	0.000375677	0.003195	3.69324e-05	0.000135992	-0.000661502	-0.000696252	0.000666518	0.000148657
2641.3	0.000252682	0.000209203	0.000372386	0.00322813	3.5434e-05	0.000139298	-0.000664148	-0.000694826	0.000665761	0.000148931
2626.7	0.000252213	0.000208744	0.000369497	0.00326106	3.40625e-05	0.000142501	-0.000667045	-0.000694213	0.000664576	0.000149807
2612.2	0.000251818	0.000208911	0.000366568	0.00329374	3.2807e-05	0.000145377	-0.000669949	-0.000693647	0.000663582	0.000150444
2597.79	0.000251424	0.000208753	0.000363823	0.00332597	3.13361e-05	0.000147986	-0.000672832	-0.000693111	0.000662517	0.000151133
2583.47	0.000251017	0.000207777	0.000361408	0.00335789	2.95952e-05	0.000150463	-0.000675964	-0.000693195	0.000661348	0.000152167
2569.25	0.000251029	0.000206953	0.000358375	0.00338941	2.80258e-05	0.000153085	-0.000679422	-0.000692875	0.000660412	0.000152684
2555.11	0.000251437	0.000206539	0.000354881	0.00342017	2.65487e-05	0.000155965	-0.000682864	-0.000692911	0.000659577	0.000153135
2541.06	0.000251154	0.000206273	0.00035156	0.00345013	2.49646e-05	0.00015896	-0.000686208	-0.00069397	0.000658688	0.000153925
2527.1	0.000250667	0.000205473	0.000348156	0.00348034	2.33585e-05	0.000161841	-0.000689386	-0.000695253	0.000658122	0.000154782
2513.23	0.000250599	0.000203836	0.000344745	0.00351061	2.17821e-05	0.000164663	-0.00069269	-0.000696167	0.000657725	0.000155692
2499.45	0.000250398	0.00020167	0.000341708	0.00354022	2.0205e-05	0.000167535	-0.000696157	-0.000696529	0.000656968	0.000156703
2485.76	0.000250473	0.000199334	0.000339074	0.00355427	1.85338e-05	0.000170417	-0.000699423	-0.000696368	0.00065639	0.000157334
2472.15	0.000250961	0.000197184	0.000336467	0.00354123	1.73058e-05	0.000173349	-0.000702343	-0.000696488	0.000656131	0.000157493
2458.63	0.000251325	0.000195152	0.000333755	0.0035168	1.63104e-05	0.000176003	-0.000704801	-0.000697255	0.000655796	0.000157694
2445.19	0.000251714	0.000192666	0.000331495	0.00349353	1.49229e-05	0.000178296	-0.000707245	-0.000698383	0.000655108	0.000158196
2431.84	0.000252287	0.000190071	0.000329473	0.0034713	1.34299e-05	0.000180535	-0.000709898	-0.000699169	0.000654472	0.000159109
2418.57	0.000253022	0.000188104	0.000327022	0.00344956	1.19764e-05	0.000182641	-0.000712627	-0.000698779	0.000654186	0.000160556
2405.38	0.000254096	0.000185864	0.00032507	0.00342898	1.01193e-05	0.000184422	-0.000715041	-0.000698768	0.000653886	0.0001617
2392.28	0.000255244	0.00018316	0.000324299	0.00340953	8.32116e-06	0.000186145	-0.00071691	-0.000699373	0.000653935	0.00016205
2379.26	0.000256097	0.000181123	0.000323127	0.00339052	6.77779e-06	0.000187803	-0.000718754	-0.000700527	0.000654223	0.000162326
2366.32	0.000257262	0.000179616	0.000321564	0.00337357	4.98261e-06	0.000189402	-0.000720458	-0.000701761	0.000654602	0.000162086
2353.47	0.000259049	0.000178462	0.000319939	0.00335937	3.03084e-06	0.000191242	-0.000722494	-0.000702265	0.000655348	0.000161438
2340.69	0.00026094	0.000177353	0.000318375	0.00334692	1.00903e-06	0.000193432	-0.000724385	-0.000702715	0.000656025	0.000160775
2328	0.000262586	0.000175762	0.000316938	0.00333623	-9.20941e-07	0.00019591	-0.000725711	-0.000702803	0.000656296	0.000159638
2315.38	0.000264333	0.000173957	0.000315401	0.00332703	-2.76981e-06	0.000198116	-0.000727058	-0.000702354	0.000656295	0.000157932
2302.84	0.000266422	0.000172224	0.000313788	0.00331922	-4.67584e-06	0.000199959	-0.000728257	-0.000701837	0.000656509	0.000155994
2290.38	0.000268388	0.00017074	0.000311688	0.0033127	-6.71454e-06	0.000201814	-0.000729631	-0.000701138	0.000656744	0.000154124
2278	0.00027031	0.00016876	0.00030893	0.00330703	-8.84485e-06	0.000203737	-0.000730984	-0.000700828	0.000656696	0.000152667
2265.7	0.000272258	0.000166701	0.000306577	0.00330233	-1.09613e-05	0.000205546	-0.000732791	-0.000701242	0.000656878	0.000151222
2253.47	0.000274054	0.000164858	0.000305097	0.00329834	-1.28326e-05	0.00020744	-0.000734698	-0.000701829	0.000656997	0.000149557
2241.32	0.00027581	0.000162915	0.000303504	0.0032946	-1.46212e-05	0.000209398	-0.000736221	-0.000701963	0.000657207	0.000147567
2229.25	0.000277618	0.00016059	0.000301845	0.00329048	-1.63302e-05	0.000210925	-0.000737417	-0.000701692	0.000657688	0.000145117
2217.25	0.000279124	0.00015791	0.000299685	0.00328689	-1.82385e-05	0.000212261	-0.000738251	-0.000701427	0.000657687	0.00014288
2205.32	0.00028033	0.000155238	0.000296861	0.00329048	-2.06541e-05	0.00021352	-0.000739003	-0.000701294	0.000657438	0.000141317
2193.47	0.000281097	0.000152672	0.000294397	0.00332702	-2.28381e-05	0.00021458	-0.000739585	-0.00070069	0.000657076	0.00013953
2181.69	0.000282096	0.000151063	0.000293038	0.00339338	-2.47217e-05	0.000215779	-0.000740302	-0.000699954	0.000656726	0.000137233
2169.99	0.000283639	0.000150134	0.000290853	0.00346202	-2.63566e-05	0.000217684	-0.000740608	-0.000699246	0.000656777	0.000135427
2158.36	0.000285167	0.000148948	0.000287576	0.00352423	-2.78769e-05	0.000219683	-0.000740299	-0.000698939	0.000656923	0.000133861
2146.8	0.000286638	0.000147679	0.000284769	0.00356459	-2.96606e-05	0.000220972	-0.000740108	-0.000699655	0.000656532	0.000132122
2135.31	0.000287919	0.000146854	0.000282449	0.00357146	-3.16872e-05	0.000222252	-0.000740144	-0.000700167	0.000655595	0.000130784
2123.9	0.000289036	0.000146588	0.000279878	0.00356051	-3.33626e-05	0.000223759	-0.000740254	-0.000699856	0.000654961	0.000129646
2112.55	0.000290135	0.000146359	0.000277642	0.00354882	-3.46549e-05	0.000225411	-0.000740068	-0.000700047	0.000655115	0.000128421
2101.27	0.000291333	0.000145711	0.00027616	0.00353775	-3.61242e-05	0.00022712	-0.000739989	-0.000700755	0.000655249	0.000127713
2090.07	0.0002925	0.000145399	0.000274796	0.00352739	-3.76474e-05	0.000228824	-0.000740124	-0.000700737	0.000654713	0.000126931
2078.93	0.000293313	0.000145627	0.000273787	0.00351696	-3.8668e-05	0.000230438	-0.000740098	-0.000700399	0.000654083	0.00012589
2067.86	0.000293852	0.000146009	0.000272435	0.00350668	-3.95191e-05	0.000231896	-0.000740301	-0.000700138	0.000653538	0.00012492
2056.87	0.000294948	0.000146858	0.00027145	0.00349652	-4.03197e-05	0.000233242	-0.000740508	-0.000699744	0.000653439	0.000123673
2045.93	0.000296389	0.000148159	0.000271221	0.00348691	-4.11469e-05	0.000234589	-0.000740795	-0.000699165	0.000653271	0.00012224
2035.07	0.000297893	0.000149643	0.000270988	0.003478	-4.22605e-05	0.00023612	-0.000741011	-0.00069964	0.000652527	0.000121
2024.27	0.000299319	0.000150524	0.000270311	0.00346944	-4.31981e-05	0.000237599	-0.000740792	-0.00070064	0.0006516	0.000119588
2013.54	0.000300384	0.000151471	0.000269614	0.00346068	-4.3973e-05	0.000238786	-0.000740477	-0.000700982	0.000650633	0.000118234
2002.88	0.000301224	0.000153072	0.000269582	0.00345218	-4.43361e-05	0.000240057	-0.000740406	-0.000701816	0.000649923	0.000117307
1992.28	0.000301816	0.000154754	0.000269464	0.00344363	-4.47406e-05	0.000241718	-0.00073998	-0.000702549	0.000649347	0.000116721
1981.74	0.000302023	0.000156148	0.000268507	0.00343476	-4.52833e-05	0.000243451	-0.000739078	-0.00070234	0.000648579	0.000116249
1971.27	0.000301481	0.000157232	0.000268095	0.00342564	-4.56559e-05	0.000245252	-0.000738173	-0.000701872	0.000647624	0.000115533
1960.87	0.000300385	0.000158974	0.00026822	0.00341536	-4.59224e-05	0.000246754	-0.000737409	-0.000701555	0.000646563	0.000114128
1950.52	0.000298761	0.000161322	0.000268416	0.00340465	-4.61576e-05	0.000247912	-0.000736501	-0.00070058	0.000645251	0.000112523
1940.25	0.000296682	0.000163579	0.000268697	0.00339364	-4.65343e-05	0.00024899	-0.000735135	-0.000699314	0.000644508	0.000111309
1930.03	0.000294425	0.000165616	0.000268099	0.00338169	-4.66023e-05	0.000249844	-0.000733315	-0.000698498	0.000644149	0.00010964
1919.88	0.000292758	0.000167663	0.000267777	0.00336968	-4.63107e-05	0.000250581	-0.000731852	-0.000697582	0.000643421	0.000108188
1909.79	0.000291117	0.000169164	0.000268007	0.0033577	-4.59661e-05	0.000251306	-0.000731485	-0.00069629	0.000642593	0.00010765
1899.76	0.000288534	0.000169532	0.000268038	0.00334546	-4.60718e-05	0.000251758	-0.000731684	-0.000695846	0.000641872	0.000106953
1889.79	0.000286152	0.000169933	0.000268334	0.00333346	-4.65073e-05	0.000252377	-0.000732181	-0.000696192	0.000641223	0.000105724
1879.88	0.000284297	0.000171004	0.000269088	0.00332122	-4.67362e-05	0.000253267	-0.000732974	-0.000696256	0.000640305	0.000104959
1870.03	0.000282593	0.000172017	0.000269797	0.00330933	-4.69257e-05	0.000254035	-0.000734551	-0.00069612	0.000639091	0.000104846
1860.25	0.000280529	0.000172935	0.000270836	0.0032984	-4.70793e-05	0.000254858	-0.000735945	-0.000695911	0.000637593	0.000104963
1850.52	0.000278094	0.000173552	0.000272129	0.00328747	-4.71544e-05	0.000255381	-0.000737017	-0.000696571	0.000636026	0.000105072
1840.85	0.000276276	0.000174333	0.000273676	0.00327597	-4.74074e-05	0.000255784	-0.0007382	-0.000697059	0.000635381	0.00010551
1831.24	0.000274576	0.000175526	0.000275292	0.00326444	-4.77291e-05	0.000256433	-0.000739223	-0.000697083	0.000635449	0.000106587
1821.69	0.000272319	0.000176405	0.00027672	0.00325359	-4.78936e-05	0.000256903	-0.000740738	-0.000697697	0.000634545	0.000107009
1812.19	0.000270408	0.000176934	0.00027837	0.00324275	-4.79089e-05	0.000257102	-0.000742524	-0.000698456	0.000632856	0.000106852
1802.76	0.000268639	0.000177414	0.00028046	0.00323109	-4.77851e-05	0.000257225	-0.000743968	-0.000698705	0.000631224	0.000106969
1793.38	0.000266777	0.000178293	0.000282951	0.00321874	-4.74856e-05	0.000257509	-0.000745931	-0.00069831	0.000629735	0.000107006
1784.06	0.000265065	0.00017914	0.000285792	0.00320665	-4.68547e-05	0.000257716	-0.000748591	-0.000697152	0.000628752	0.000107035
1774.79	0.000263303	0.000179476	0.000288828	0.00319498	-4.60372e-05	0.000257808	-0.000750964	-0.000696426	0.00062733	0.000106937
1765.58	0.000261734	0.000179518	0.000291215	0.00318294	-4.52653e-05	0.000257888	-0.000752531	-0.000696363	0.000625174	0.000106869
1756.43	0.000260199	0.000179912	0.000292849	0.00317067	-4.47319e-05	0.000257847	-0.000754176	-0.000696319	0.000623322	0.000107311
1747.33	0.000258415	0.000181078	0.000294806	0.00315783	-4.40793e-05	0.000257749	-0.000756318	-0.000696828	0.00062226	0.000107679
1738.28	0.000256494	0.000182461	0.000297333	0.00314439	-4.3111e-05	0.000257729	-0.000758509	-0.000697765	0.000621479	0.000108017
1729.3	0.000254164	0.000183871	0.000299656	0.0031314	-4.21577e-05	0.000257789	-0.000760307	-0.000698511	0.000620132	0.000109242
1720.36	0.000251399	0.000185121	0.000302469	0.00311909	-4.13785e-05	0.000257808	-0.000761723	-0.000698542	0.000618373	0.000110464
1711.48	0.000248463	0.000186493	0.00030533	0.00310687	-4.0888e-05	0.000257272	-0.000763631	-0.000698561	0.000617194	0.000111125
1702.65	0.000245439	0.000188655	0.000307211	0.00309554	-4.07511e-05	0.000256403	-0.00076572	-0.000698484	0.000616301	0.000112277
1693.88	0.000243206	0.000191002	0.000309673	0.00308525	-4.06465e-05	0.000255744	-0.000767648	-0.000697933	0.00061534	0.000114198
1685.15	0.000241566	0.000193122	0.000312287	0.00307526	-4.02502e-05	0.000255317	-0.000769356	-0.000697345	0.000614534	0.000116289
1676.48	0.000239488	0.00019457	0.000315223	0.00306543	-3.96912e-05	0.000255296	-0.000770975	-0.000696358	0.000613817	0.000118268
1667.87	0.000237386	0.000196166	0.000318277	0.00305589	-3.90214e-05	0.000255169	-0.000772342	-0.000694879	0.000613191	0.000120016
1659.3	0.000235248	0.000198366	0.000321313	0.00304627	-3.83038e-05	0.000255128	-0.000773445	-0.000693961	0.000612606	0.000121452
1650.78	0.000232657	0.000200166	0.000324346	0.00303691	-3.76016e-05	0.000255339	-0.000774939	-0.000693393	0.000611872	0.000122576
1642.32	0.000230067	0.000201222	0.000326696	0.00302876	-3.68997e-05	0.000255567	-0.000776582	-0.000692721	0.000611163	0.00012332
1633.91	0.000227751	0.000202215	0.000329033	0.00302114	-3.60415e-05	0.000255955	-0.000778225	-0.000692013	0.000610302	0.000124056
1625.55	0.000225463	0.000203566	0.000330945	0.00301338	-3.51514e-05	0.000256627	-0.000779443	-0.000690094	0.00060952	0.00012474
1617.23	0.000223763	0.000205338	0.000333109	0.00300588	-3.44567e-05	0.000256905	-0.000780221	-0.000687991	0.000609001	0.00012558
1608.97	0.000222297	0.000207613	0.00033555	0.00299822	-3.40584e-05	0.000256939	-0.000781055	-0.00068601	0.00060829	0.00012626
1600.75	0.000220688	0.00020986	0.000338224	0.00299033	-3.39475e-05	0.00025761	-0.000782096	-0.00068351	0.000607812	0.000127012
1592.59	0.000219284	0.000212041	0.000340646	0.00298271	-3.35048e-05	0.000258332	-0.000783279	-0.000681412	0.000607518	0.000128002
1584.47	0.000218028	0.000213967	0.00034283	0.002975	-3.30146e-05	0.000258144	-0.000783898	-0.000678531	0.000606957	0.000128975
1576.41	0.000216863	0.000215971	0.000345684	0.00296666	-3.25458e-05	0.000257654	-0.000783792	-0.000674128	0.00060644	0.00012985
1568.39	0.000215676	0.000218615	0.000348504	0.00295759	-3.16296e-05	0.000257693	-0.000783473	-0.000670244	0.000606167	0.00013052
1560.41	0.000214923	0.000221806	0.000351445	0.00294811	-3.07801e-05	0.000257906	-0.000783377	-0.000666603	0.000605393	0.000131178
1552.49	0.000214012	0.00022454	0.000355114	0.00293899	-2.9829e-05	0.000258281	-0.000783175	-0.000662202	0.000604266	0.00013239
1544.61	0.000212606	0.000226963	0.000358675	0.00292978	-2.86239e-05	0.00025882	-0.000782978	-0.000658287	0.000602586	0.000133649
1536.78	0.000211454	0.000229077	0.000362256	0.00291985	-2.79546e-05	0.000258894	-0.000782798	-0.000654935	0.000600252	0.000134286
1528.99	0.000210579	0.000230665	0.000365965	0.00290957	-2.78733e-05	0.000258822	-0.000782498	-0.000652002	0.000598319	0.000134975
1521.26	0.000209946	0.00023263	0.000368807	0.00289961	-2.81148e-05	0.000259314	-0.000782326	-0.000648367	0.000596829	0.000135798
1513.56	0.000209148	0.000234938	0.000370397	0.0028898	-2.85365e-05	0.000260237	-0.000782447	-0.00064441	0.000595282	0.000136356
1505.91	0.000207762	0.000236887	0.000371382	0.00288024	-2.88961e-05	0.000261289	-0.000782793	-0.000640864	0.000593827	0.000136422
1498.31	0.000206477	0.000238533	0.000372678	0.00287136	-2.92974e-05	0.00026213	-0.000783045	-0.000637198	0.000592511	0.000136245
1490.76	0.000205303	0.00024075	0.000373291	0.00286236	-2.95044e-05	0.000262789	-0.000782996	-0.000633975	0.000591486	0.000135895
1483.24	0.000203476	0.000242987	0.000372865	0.00285339	-2.95422e-05	0.000263646	-0.00078347	-0.000630604	0.000590557	0.000135192
1475.77	0.000201337	0.000245031	0.000372661	0.00284458	-2.94963e-05	0.000264817	-0.000784399	-0.000626703	0.000589296	0.000134585
1468.35	0.000198821	0.000246863	0.000371846	0.00283558	-2.93873e-05	0.000265436	-0.000784804	-0.000622687	0.000587861	0.0001339
1460.97	0.000195969	0.000248288	0.000369749	0.00282657	-2.92278e-05	0.000265653	-0.000784597	-0.000618827	0.000586567	0.000133541
1453.63	0.000193492	0.00024992	0.000368174	0.00281739	-2.88032e-05	0.000265872	-0.000784032	-0.000614898	0.000585821	0.000133545
1446.34	0.00019168	0.000252315	0.000367035	0.00280743	-2.82268e-05	0.000266429	-0.000783643	-0.000611057	0.000585285	0.000133428
1439.09	0.000189863	0.000254741	0.000365018	0.00279784	-2.78325e-05	0.000267455	-0.00078383	-0.000607392	0.00058459	0.000133745
1431.88	0.000187486	0.000256625	0.000362701	0.0027891	-2.78766e-05	0.000268538	-0.000784207	-0.00060417	0.000583918	0.00013439
1424.71	0.000184901	0.000258293	0.000360848	0.00278051	-2.79691e-05	0.000269564	-0.000784643	-0.000600184	0.000582718	0.000134522
1417.59	0.000182174	0.000259663	0.000358955	0.0027717	-2.7726e-05	0.0002704	-0.000785066	-0.000595234	0.000581523	0.000133834
1410.51	0.00017946	0.000260825	0.000356032	0.0027625	-2.738e-05	0.000270942	-0.000784993	-0.000590703	0.00058017	0.000133507
1403.47	0.000177243	0.00026234	0.000352383	0.00275299	-2.72717e-05	0.000271397	-0.000784819	-0.000587527	0.000578557	0.000133613
1396.47	0.000175142	0.000263872	0.000349863	0.00274319	-2.71845e-05	0.000272046	-0.000784578	-0.000586284	0.000577236	0.000133385
1389.51	0.000172451	0.000264419	0.000348699	0.00273369	-2.72175e-05	0.000272552	-0.000783974	-0.000585075	0.000576075	0.000132786
1382.59	0.000169876	0.000264822	0.000348152	0.00272439	-2.76817e-05	0.000272838	-0.000783599	-0.000583252	0.000575256	0.000131616
1375.71	0.00016751	0.000265419	0.000348079	0.00271482	-2.83257e-05	0.000273236	-0.000782791	-0.000581095	0.000574527	0.000130688
1368.88	0.000164345	0.000265791	0.000348466	0.00270498	-2.89621e-05	0.000273388	-0.000781615	-0.000579356	0.0005736	0.000130668
1362.08	0.000160743	0.000265665	0.000349196	0.00269479	-2.95622e-05	0.000273384	-0.000780898	-0.000578076	0.000572573	0.000130354
1355.32	0.000157352	0.00026484	0.000349914	0.00268455	-2.99529e-05	0.000273639	-0.000780057	-0.000577184	0.000571542	0.000130036
1348.6	0.000153689	0.000263662	0.00035094	0.00267416	-3.03548e-05	0.000273651	-0.00077873	-0.000576021	0.000570473	0.000129566
1341.92	0.000149945	0.000262841	0.00035235	0.00266366	-3.09718e-05	0.000273537	-0.000777571	-0.000574844	0.000569614	0.000129034
1335.28	0.000145966	0.000262452	0.000353037	0.0026533	-3.17412e-05	0.000273487	-0.000777005	-0.000573876	0.000568712	0.000128773
1328.68	0.000141672	0.000262025	0.000352748	0.00264311	-3.27326e-05	0.000273182	-0.000776348	-0.000572592	0.000567516	0.00012781
1322.12	0.000137428	0.000261282	0.000352819	0.0026321	-3.36374e-05	0.000272171	-0.000775073	-0.000571794	0.000566149	0.000126737
1315.59	0.000133292	0.000260053	0.000353266	0.00262115	-3.42683e-05	0.000271276	-0.000773182	-0.000570804	0.000564662	0.000125752
1309.1	0.000129125	0.00025854	0.000353102	0.00261053	-3.46776e-05	0.000270941	-0.000771325	-0.000569829	0.000562993	0.00012468
1302.65	0.000124804	0.000257201	0.000352598	0.00259985	-3.53041e-05	0.000270443	-0.000769816	-0.000570061	0.000561739	0.000123642
1296.24	0.000120802	0.000256156	0.000351398	0.00258984	-3.63934e-05	0.000269816	-0.000768913	-0.000570328	0.000560583	0.000122962
1289.86	0.00011704	0.0002545	0.000350611	0.00258005	-3.7179e-05	0.000269487	-0.000767979	-0.000569264	0.00055908	0.000122708
1283.53	0.000113348	0.000252649	0.000349929	0.00256972	-3.77717e-05	0.000269377	-0.000766713	-0.000567672	0.000557806	0.000121968
1277.22	0.000109972	0.000251115	0.000348208	0.0025585	-3.82531e-05	0.000269053	-0.000765244	-0.000567142	0.000556602	0.000120646
1270.96	0.000106509	0.000249544	0.000346843	0.00254689	-3.83776e-05	0.000268726	-0.000763443	-0.00056715	0.000555188	0.000119399
1264.73	0.000103255	0.000248456	0.000345133	0.00253536	-3.82672e-05	0.000268671	-0.000761939	-0.000566705	0.000553619	0.000119379
1258.54	0.000100624	0.000247694	0.000343223	0.00252419	-3.81834e-05	0.000268337	-0.0007604	-0.000566728	0.000551846	0.000119675
1252.38	9.86541e-05	0.000246665	0.000341396	0.002513	-3.82909e-05	0.00026795	-0.000758217	-0.000566852	0.000550135	0.00011889
1246.26	9.68886e-05	0.000245758	0.00033866	0.00250191	-3.82888e-05	0.000267895	-0.000755648	-0.00056634	0.000548953	0.000117591
1240.17	9.45789e-05	0.000244793	0.000335929	0.00249117	-3.83714e-05	0.000267905	-0.000753149	-0.000566083	0.000548064	0.000117244
1234.12	9.25835e-05	0.000243302	0.000333526	0.00248035	-3.88285e-05	0.000268209	-0.000750922	-0.00056623	0.000546883	0.000117532
1228.1	9.09248e-05	0.00024179	0.000331747	0.00246964	-3.949e-05	0.000268912	-0.000748627	-0.000565779	0.000545051	0.000118121
1222.12	8.84477e-05	0.000240051	0.000329983	0.00245884	-4.0015e-05	0.000275892	-0.000745942	-0.000564923	0.000543596	0.00011908
1216.17	8.59071e-05	0.000238519	0.000328034	0.00244731	-4.05688e-05	0.000295196	-0.000743348	-0.000563664	0.000542698	0.000119916
1210.25	8.39627e-05	0.000237907	0.000326526	0.00243534	-4.11243e-05	0.000333836	-0.000740957	-0.00056258	0.000541896	0.000121412
1204.37	8.14399e-05	0.000237131	0.000324825	0.00242318	-4.17048e-05	0.000382839	-0.00073826	-0.000561942	0.000541255	0.000123577
1198.53	7.81489e-05	0.000236402	0.00032227	0.00241148	-4.21326e-05	0.00042828	-0.000735175	-0.000562033	0.000540586	0.000125918
1192.71	7.52611e-05	0.000235425	0.000318965	0.00240025	-4.22393e-05	0.000470448	-0.000731852	-0.000562145	0.000539605	0.000127925
1186.93	7.29584e-05	0.000233807	0.0003155	0.00238866	-4.20887e-05	0.000514253	-0.000728162	-0.000561945	0.000538574	0.000129495
1181.19	7.07922e-05	0.00023256	0.000312646	0.0023767	-4.19315e-05	0.000563806	-0.000724539	-0.000562758	0.000537916	0.000131225
1175.47	6.84257e-05	0.000231331	0.000310421	0.00236531	-4.20728e-05	0.000612651	-0.000721377	-0.000563692	0.000537199	0.000133448
1169.79	6.6061e-05	0.000230319	0.000308141	0.00235387	-4.19751e-05	0.000658337	-0.000718191	-0.000564705	0.00053641	0.00013603
1164.14	6.39724e-05	0.000229831	0.000306244	0.00234244	-4.15936e-05	0.000700335	-0.0007152	-0.000565686	0.000535652	0.000138723
1158.53	6.18211e-05	0.000228857	0.000303687	0.00233153	-4.11339e-05	0.000739469	-0.000712492	-0.000566184	0.000534661	0.000141281
1152.94	5.98421e-05	0.000228198	0.00030142	0.00232079	-4.04467e-05	0.000778196	-0.000709568	-0.000567395	0.000534067	0.000143536
1147.39	5.81362e-05	0.000228104	0.000299485	0.0023099	-3.96537e-05	0.000816359	-0.000706319	-0.000568807	0.000533894	0.000145526
1141.87	5.62092e-05	0.000227384	0.00029719	0.00229823	-3.88497e-05	0.000853298	-0.000703375	-0.000570135	0.000533257	0.000147551
1136.38	5.40979e-05	0.000226163	0.000295603	0.0022873	-3.79738e-05	0.000888553	-0.000701213	-0.000571957	0.000532559	0.000149862
1130.92	5.18972e-05	0.0002245	0.000293595	0.00227705	-3.73676e-05	0.000923201	-0.000698875	-0.000573509	0.000532078	0.000152274
1125.49	4.99039e-05	0.000222281	0.000290823	0.00226635	-3.71571e-05	0.000957451	-0.000695802	-0.000574608	0.000531677	0.000154158
1120.09	4.87636e-05	0.000220257	0.000287986	0.00225595	-3.70088e-05	0.000989966	-0.000692733	-0.00057587	0.000531273	0.000156265
1114.73	4.76285e-05	0.000218263	0.000284712	0.00224626	-3.68732e-05	0.00102045	-0.000689522	-0.000577707	0.000530672	0.000158737
1109.39	4.61216e-05	0.000216131	0.000281229	0.00223677	-3.67469e-05	0.00105051	-0.000686378	-0.00057927	0.00052977	0.000161069
1104.09	4.44408e-05	0.000214292	0.000278661	0.00222623	-3.63371e-05	0.00107957	-0.000683633	-0.000580337	0.00052878	0.000163304
1098.81	4.30839e-05	0.000212306	0.000277122	0.0022152	-3.58486e-05	0.00110613	-0.000680624	-0.000581335	0.000528059	0.000165643
1093.56	4.22425e-05	0.000210478	0.000275478	0.00220487	-3.53133e-05	0.00113174	-0.00067716	-0.000581908	0.000527199	0.000168174
1088.35	4.13048e-05	0.000208595	0.000274143	0.00219517	-3.45103e-05	0.00115669	-0.000673722	-0.000582712	0.000526498	0.000170465
1083.16	4.02234e-05	0.000205808	0.000273774	0.00218626	-3.39347e-05	0.00118006	-0.000670752	-0.000583725	0.000525545	0.000172567
1078	3.90231e-05	0.000202015	0.000273874	0.00217713	-3.34461e-05	0.00120182	-0.000667513	-0.000585202	0.000523819	0.000174541
1072.87	3.77318e-05	0.00019773	0.00027465	0.00216794	-3.30472e-05	0.00122281	-0.000663959	-0.00058742	0.000521973	0.000176807
1067.78	3.67083e-05	0.00019372	0.000275392	0.00215897	-3.26109e-05	0.00124424	-0.000661284	-0.000589159	0.000520908	0.000179134
1062.7	3.606e-05	0.000189973	0.000276246	0.00215029	-3.22057e-05	0.0012654	-0.000659399	-0.00058983	0.000520423	0.00018101
1057.66	3.50022e-05	0.000186422	0.000277593	0.00214174	-3.19047e-05	0.00128562	-0.000657347	-0.000590174	0.000519298	0.000182914
1052.65	3.28633e-05	0.000182708	0.000279159	0.00213269	-3.14194e-05	0.00130515	-0.000654961	-0.000590621	0.000517777	0.000184503
1047.66	3.01976e-05	0.000178572	0.000281079	0.00212332	-3.11387e-05	0.00132451	-0.000652527	-0.000590613	0.000516321	0.000186288
1042.7	2.80071e-05	0.000174899	0.00028283	0.00211351	-3.11414e-05	0.00134386	-0.000650044	-0.000590727	0.000514874	0.000188188
1037.77	2.60988e-05	0.000171411	0.000283706	0.00210393	-3.12445e-05	0.00136299	-0.000648001	-0.00059061	0.000513627	0.000189763
1032.87	2.39248e-05	0.000166982	0.000283888	0.00209477	-3.11861e-05	0.00138152	-0.00064604	-0.000589639	0.00051238	0.00019163
1028	2.16272e-05	0.000162233	0.00028398	0.00208581	-3.08538e-05	0.00140027	-0.000643866	-0.000589038	0.000510767	0.000193616
1023.15	1.92907e-05	0.000157322	0.000284146	0.00207725	-3.02291e-05	0.001419	-0.000642144	-0.000588491	0.000509328	0.000194968
1018.33	1.72696e-05	0.00015252	0.000285132	0.00206851	-2.96399e-05	0.00143677	-0.000640453	-0.000587456	0.000508197	0.000195864
1013.53	1.59851e-05	0.000148098	0.000286693	0.00205904	-2.94394e-05	0.00145456	-0.000638602	-0.000587117	0.000507636	0.000196671
1008.77	1.51559e-05	0.000143427	0.000287374	0.00205002	-2.91399e-05	0.00147205	-0.000636614	-0.000587942	0.000507628	0.000197004
1004.03	1.39531e-05	0.000138954	0.000287455	0.00204212	-2.84779e-05	0.00148897	-0.000634318	-0.000588756	0.000507846	0.000196739
999.313	1.25376e-05	0.000134594	0.000287528	0.00203336	-2.74446e-05	0.0015056	-0.000632066	-0.000588026	0.000508062	0.000196084
994.625	1.12621e-05	0.000130146	0.000288123	0.00202386	-2.67388e-05	0.00152223	-0.000630161	-0.000586733	0.000508162	0.000195517
989.963	9.91403e-06	0.00012539	0.000288292	0.00201522	-2.68603e-05	0.00153755	-0.000629254	-0.000585919	0.000508419	0.000194555
985.328	8.08596e-06	0.000120419	0.000287651	0.00200675	-2.68402e-05	0.0015405	-0.000628662	-0.000585142	0.000508993	0.000193629
980.718	6.31513e-06	0.000116184	0.000287354	0.00199735	-2.65215e-05	0.00153973	-0.00062722	-0.000584466	0.00050913	0.000193327
976.134	5.24792e-06	0.000112719	0.000287896	0.00198698	-2.65004e-05	0.00154642	-0.000625242	-0.000583196	0.000508858	0.000192454
971.575	4.24383e-06	0.000109101	0.000289389	0.00197642	-2.71776e-05	0.00155355	-0.000623513	-0.000581193	0.000508877	0.000191318
967.042	3.58752e-06	0.000105808	0.000290728	0.00196625	-2.81808e-05	0.00156025	-0.000622293	-0.000579388	0.000509101	0.000190728
962.534	3.21055e-06	0.000102673	0.000291529	0.00195668	-2.87132e-05	0.0015665	-0.000621108	-0.000577704	0.000509284	0.000190337
958.05	2.49316e-06	9.89371e-05	0.000292749	0.0019478	-2.92013e-05	0.0015757	-0.000619025	-0.000576051	0.00050891	0.000189724
953.592	1.11913e-06	9.49033e-05	0.00029472	0.00193926	-2.98761e-05	0.00158744	-0.000616474	-0.000574316	0.000507899	0.000188722
949.158	-4.23027e-07	9.07254e-05	0.000296358	0.00192974	-3.05878e-05	0.00159799	-0.000614338	-0.000572134	0.000507107	0.000188276
944.749	-1.54177e-06	8.69079e-05	0.000297585	0.00191826	-3.14157e-05	0.00160764	-0.000612386	-0.000569988	0.0005067	0.000188286
940.364	-1.9912e-06	8.33666e-05	0.000299501	0.00190639	-3.21608e-05	0.00161625	-0.000610207	-0.000568334	0.000506176	0.000188128
936.004	-2.59742e-06	7.92599e-05	0.000303011	0.00189505	-3.28196e-05	0.00162391	-0.000607769	-0.000567471	0.00050563	0.000188032
931.667	-3.91151e-06	7.50393e-05	0.000307357	0.00188324	-3.31624e-05	0.00163063	-0.000605409	-0.000566693	0.000505762	0.000187983
927.354	-5.29214e-06	7.14629e-05	0.000311765	0.00187076	-3.3107e-05	0.00163674	-0.000603389	-0.000565253	0.000506293	0.000187837
923.065	-6.27915e-06	6.76509e-05	0.000316236	0.00185816	-3.29931e-05	0.001643	-0.000601399	-0.000563406	0.00050651	0.000188104
918.8	-6.28669e-06	6.39024e-05	0.000320629	0.00184513	-3.32123e-05	0.00164921	-0.00059911	-0.000562227	0.000506256	0.000188854
914.558	-6.14695e-06	6.00846e-05	0.000325218	0.00183234	-3.39146e-05	0.00165815	-0.00059718	-0.000562195	0.000505703	0.000189612
910.34	-6.46397e-06	5.5205e-05	0.000330192	0.00182101	-3.43176e-05	0.00166952	-0.000595529	-0.000561731	0.000505313	0.000190316
906.145	-6.12075e-06	5.01894e-05	0.000335493	0.00181067	-3.41274e-05	0.0016807	-0.000593729	-0.000560885	0.000505605	0.00019075
901.972	-4.89976e-06	4.5034e-05	0.000340252	0.00180032	-3.41047e-05	0.00169181	-0.000591524	-0.000559733	0.000506542	0.000191331
897.823	-3.06422e-06	3.95968e-05	0.000344255	0.00179043	-3.41818e-05	0.00170326	-0.000589352	-0.00055761	0.000506918	0.000192018
893.697	-1.03093e-06	3.43322e-05	0.000347895	0.00178152	-3.4089e-05	0.00171497	-0.000586918	-0.000555908	0.000506724	0.000192587
889.593	2.69501e-07	2.93458e-05	0.000351322	0.00177287	-3.38832e-05	0.0017261	-0.000584943	-0.000555206	0.0005067	0.000192979
885.511	1.76098e-06	2.46078e-05	0.000354401	0.00176446	-3.37985e-05	0.00173745	-0.000583771	-0.000554062	0.000507145	0.000192938
881.452	3.66198e-06	2.03507e-05	0.000356941	0.00175607	-3.40005e-05	0.00174936	-0.000582309	-0.000552036	0.000507209	0.000192885
877.415	5.42877e-06	1.59709e-05	0.00035944	0.00174792	-3.44959e-05	0.001761	-0.000580373	-0.000550079	0.000507077	0.000192916
873.4	6.99989e-06	1.08341e-05	0.000362211	0.0017402	-3.52186e-05	0.00177246	-0.00057756	-0.000548838	0.00050725	0.000192443
869.407	8.4119e-06	5.61134e-06	0.000366087	0.00173293	-3.58554e-05	0.00178399	-0.000574253	-0.000547622	0.000506844	0.000192059
865.436	9.85822e-06	6.69698e-07	0.000369901	0.0017257	-3.59405e-05	0.00179485	-0.000570784	-0.00054615	0.000506643	0.000191779
861.486	1.09563e-05	-3.47517e-06	0.000372353	0.00171774	-3.56273e-05	0.00180552	-0.000567237	-0.0005449	0.000506609	0.000191598
857.559	1.18536e-05	-7.29364e-06	0.000374965	0.00171016	-3.52739e-05	0.00181692	-0.000563495	-0.000543064	0.000506417	0.000191941
853.652	1.26751e-05	-1.14944e-05	0.000376769	0.00170281	-3.49613e-05	0.00182887	-0.000559966	-0.000540885	0.000506387	0.000192303
849.767	1.3136e-05	-1.57612e-05	0.000378716	0.00169571	-3.44374e-05	0.00184028	-0.000556959	-0.000539637	0.000505822	0.000192316
845.902	1.33869e-05	-1.96472e-05	0.00038221	0.00168902	-3.31929e-05	0.00185065	-0.000553322	-0.000539241	0.000505671	0.000192001
842.059	1.32358e-05	-2.3202e-05	0.000385521	0.00168219	-3.16505e-05	0.00186044	-0.000549214	-0.000539625	0.000506352	0.000191389
838.237	1.25641e-05	-2.63159e-05	0.000388458	0.00167513	-3.03383e-05	0.00186956	-0.000544957	-0.000540924	0.000507323	0.00019066
834.435	1.21103e-05	-2.93924e-05	0.00039143	0.00166764	-2.94818e-05	0.00187808	-0.000540629	-0.000542141	0.000508007	0.00018969
830.654	1.1918e-05	-3.22865e-05	0.000394709	0.00165993	-2.88033e-05	0.00188709	-0.000535743	-0.000542681	0.000508048	0.000189269
826.894	1.15694e-05	-3.44275e-05	0.000398459	0.00165194	-2.77598e-05	0.00189611	-0.000530443	-0.000542308	0.000508196	0.00018932
823.154	1.12842e-05	-3.70268e-05	0.000403382	0.00164414	-2.66504e-05	0.00190429	-0.000525275	-0.000541655	0.000508422	0.00018905
819.434	1.17319e-05	-3.99993e-05	0.000408797	0.00163661	-2.57266e-05	0.0019126	-0.000520039	-0.000541375	0.000508456	0.000188432
815.734	1.2697e-05	-4.25607e-05	0.000413949	0.00162878	-2.46413e-05	0.00192062	-0.000515154	-0.000542027	0.0005089	0.000187206
812.054	1.32006e-05	-4.47367e-05	0.000419435	0.00162198	-2.34448e-05	0.00192808	-0.000509935	-0.000542184	0.00050921	0.000186079
808.394	1.35623e-05	-4.70819e-05	0.000424838	0.00161565	-2.23326e-05	0.0019367	-0.000504322	-0.000540807	0.000509336	0.00018501
804.754	1.36627e-05	-4.98576e-05	0.000431005	0.00160901	-2.10291e-05	0.00194633	-0.000499551	-0.000538365	0.000509714	0.000183784
801.134	1.31189e-05	-5.29274e-05	0.000437283	0.00160283	-1.97468e-05	0.00195509	-0.000495278	-0.00053578	0.000510098	0.000182957
797.533	1.28231e-05	-5.62304e-05	0.000442578	0.00159676	-1.84604e-05	0.00196331	-0.000490244	-0.000533453	0.000510773	0.000182653
793.951	1.23552e-05	-5.91693e-05	0.000447473	0.00159048	-1.7523e-05	0.00197271	-0.000485012	-0.000531118	0.000511781	0.000182421
790.389	1.16442e-05	-6.20565e-05	0.000451676	0.00158392	-1.68957e-05	0.00198249	-0.000480138	-0.000528948	0.000512627	0.000182165
786.845	1.08517e-05	-6.5417e-05	0.000455558	0.00157744	-1.62368e-05	0.00199173	-0.000475031	-0.000525547	0.000513548	0.000181716
783.321	9.74096e-06	-6.88134e-05	0.000458456	0.00157051	-1.57258e-05	0.00200035	-0.000470707	-0.000521549	0.000515363	0.000181243
779.816	9.01301e-06	-7.17689e-05	0.000460315	0.0015637	-1.52943e-05	0.00200944	-0.000466916	-0.000519255	0.000517399	0.000180957
776.329	8.7953e-06	-7.438e-05	0.000461834	0.0015569	-1.52022e-05	0.00201896	-0.000462442	-0.000517565	0.000518089	0.000180229
772.862	8.2618e-06	-7.70055e-05	0.000462754	0.00154994	-1.50359e-05	0.00202841	-0.000458364	-0.000515982	0.000517901	0.000179313
769.413	7.40538e-06	-7.94198e-05	0.000462932	0.00154405	-1.45369e-05	0.00203871	-0.000454723	-0.000515103	0.000518044	0.00017898
765.982	7.1633e-06	-8.14918e-05	0.000462754	0.00153853	-1.40141e-05	0.00203915	-0.000450771	-0.000513658	0.000518001	0.000178813
762.57	7.36227e-06	-8.38621e-05	0.000463017	0.00153205	-1.3541e-05	0.00202677	-0.000446442	-0.000512066	0.000517882	0.00017822
759.175	7.34971e-06	-8.64185e-05	0.000463792	0.00152508	-1.29682e-05	0.00202442	-0.000442	-0.000511534	0.000517867	0.000176988
755.799	7.64684e-06	-8.8569e-05	0.000464732	0.00151856	-1.24582e-05	0.00203931	-0.000437509	-0.000511836	0.000518163	0.000175651
752.442	7.84587e-06	-9.05991e-05	0.00046519	0.00151208	-1.18393e-05	0.0020638	-0.000432669	-0.000512206	0.000518764	0.000174333
749.102	7.62026e-06	-9.27792e-05	0.000465229	0.00150646	-1.09738e-05	0.00208253	-0.000427801	-0.000512961	0.000519609	0.000173082
745.779	7.56214e-06	-9.45954e-05	0.000464795	0.00150118	-1.01393e-05	0.00209524	-0.000423741	-0.000513582	0.000520828	0.000171499
742.475	7.28049e-06	-9.65295e-05	0.00046446	0.00149576	-9.43855e-06	0.00211339	-0.000419706	-0.000513282	0.000522128	0.000170174
739.188	6.75465e-06	-9.91121e-05	0.000465469	0.00149116	-8.94554e-06	0.00213087	-0.000415232	-0.000512444	0.000523069	0.000168761
735.918	6.29004e-06	-0.000101768	0.000466952	0.00148643	-8.63762e-06	0.00214658	-0.000410288	-0.000511173	0.000524001	0.000166382
732.666	5.83963e-06	-0.000104591	0.000468047	0.00148084	-8.2905e-06	0.00216141	-0.000404785	-0.00050973	0.000525904	0.000164111
729.432	5.18938e-06	-0.000107388	0.000469552	0.00147503	-7.7831e-06	0.00217577	-0.000399345	-0.000508384	0.000528114	0.000162373
726.214	4.65338e-06	-0.000109909	0.000471123	0.00146872	-7.31463e-06	0.00218958	-0.000394094	-0.000506496	0.000530159	0.000161535
723.014	4.13017e-06	-0.000112174	0.000472056	0.00146192	-6.88928e-06	0.00220268	-0.000389214	-0.000505316	0.000531892	0.000161141
719.83	3.19183e-06	-0.000113701	0.000473239	0.00145512	-6.60734e-06	0.00221472	-0.0003839	-0.000504531	0.000533196	0.000160554
716.663	2.0934e-06	-0.000115503	0.000474343	0.00144769	-6.1146e-06	0.00222622	-0.000377688	-0.000502879	0.000534636	0.000159618
713.513	1.61845e-06	-0.000118171	0.000474427	0.00144016	-5.09955e-06	0.0022378	-0.000371741	-0.000500677	0.000536302	0.000158421
710.38	1.727e-06	-0.000120648	0.000474126	0.00143346	-4.24196e-06	0.00224868	-0.00036612	-0.000499162	0.000538332	0.000157506
707.263	1.31537e-06	-0.000122686	0.000474605	0.00142732	-3.8172e-06	0.00225865	-0.000360129	-0.000498603	0.000540328	0.000157272
704.163	5.5034e-07	-0.000124879	0.000475574	0.00142097	-3.16955e-06	0.00226847	-0.000354317	-0.000498862	0.000542132	0.000157171
701.079	1.57597e-07	-0.000126825	0.00047688	0.00141416	-2.39169e-06	0.0022782	-0.000348788	-0.000498328	0.000543988	0.000157167
698.012	-1.90019e-07	-0.00012815	0.000478233	0.00140699	-1.5949e-06	0.00228736	-0.000343185	-0.000496587	0.000545615	0.000157288
694.96	-6.55294e-07	-0.000129292	0.00047803	0.00140018	-4.04968e-07	0.00229209	-0.000337897	-0.000496449	0.000547244	0.000158134
691.925	-1.49513e-06	-0.000130607	0.000476938	0.00139378	9.07388e-07	0.00229276	-0.000332184	-0.000496842	0.000548896	0.000159795
688.906	-2.03727e-06	-0.000132156	0.000476899	0.00138707	2.20977e-06	0.00229576	-0.000326102	-0.00049735	0.000550308	0.000160554
685.902	-2.31158e-06	-0.000133388	0.000477277	0.00138017	3.38622e-06	0.00229962	-0.000319803	-0.000497764	0.000551476	0.000160363
682.915	-3.02563e-06	-0.000134654	0.000476575	0.00137364	4.46602e-06	0.00230292	-0.00031383	-0.000497753	0.000552537	0.000160682
679.943	-3.90868e-06	-0.000136102	0.000474696	0.00136654	5.82885e-06	0.00230724	-0.000308866	-0.000498322	0.000553397	0.000160858
676.986	-4.73737e-06	-0.000137064	0.00047265	0.00135872	7.1026e-06	0.00231117	-0.000304024	-0.000499541	0.000554159	0.000160861
674.045	-5.65785e-06	-0.000137578	0.000470566	0.00135086	7.75368e-06	0.00231447	-0.000298984	-0.000500984	0.000555102	0.000161225
671.12	-7.33692e-06	-0.000137824	0.000468867	0.0013432	8.12962e-06	0.00231767	-0.000294301	-0.000502488	0.000556271	0.000161037
668.21	-8.8819e-06	-0.000138303	0.000467314	0.00133585	8.45462e-06	0.00232025	-0.000289872	-0.000503603	0.000557812	0.000160873
665.315	-9.56884e-06	-0.000139337	0.000465076	0.00132853	8.66483e-06	0.00232297	-0.000285516	-0.000504312	0.000559346	0.000160311
662.435	-9.7743e-06	-0.000139725	0.000463169	0.00132136	8.69781e-06	0.00232545	-0.000281397	-0.000504738	0.000560516	0.000159945
659.57	-1.00382e-05	-0.000140073	0.000461086	0.00131412	8.50711e-06	0.00232595	-0.000276903	-0.000504767	0.000561309	0.000160581
656.72	-1.0499e-05	-0.000140516	0.00045931	0.00130672	8.18692e-06	0.00232564	-0.000271924	-0.000505218	0.000561769	0.000160438
653.886	-1.09505e-05	-0.000140335	0.000458242	0.00129918	8.05054e-06	0.00232584	-0.000266754	-0.000505591	0.000562621	0.000159646
651.066	-1.16005e-05	-0.000139731	0.000456966	0.00129193	8.14468e-06	0.00232614	-0.000261553	-0.000506348	0.000564001	0.000159481
648.26	-1.21831e-05	-0.000138325	0.000456384	0.00128507	8.1944e-06	0.00232615	-0.0002568	-0.000507431	0.000564609	0.000159707
645.469	-1.26524e-05	-0.000137207	0.000456293	0.0012775	8.0534e-06	0.00232559	-0.000252136	-0.000508433	0.000564733	0.00015985
642.693	-1.37988e-05	-0.000136597	0.000457119	0.00126932	7.7763e-06	0.0023243	-0.000247382	-0.000509212	0.000565372	0.000159713
639.931	-1.54379e-05	-0.00013605	0.00045841	0.0012608	7.9512e-06	0.00232271	-0.000243235	-0.000508889	0.000566521	0.000159458
637.184	-1.6798e-05	-0.000134929	0.000460074	0.00125178	8.39665e-06	0.00232136	-0.000239116	-0.000508438	0.000567942	0.000159512
634.451	-1.79576e-05	-0.000133378	0.000461383	0.00124352	8.81744e-06	0.00232025	-0.000235351	-0.000508481	0.000568514	0.000159762
631.732	-1.99745e-05	-0.000132289	0.000462481	0.00123656	9.39085e-06	0.00231934	-0.000231729	-0.000508353	0.000568115	0.000160084
629.027	-2.24766e-05	-0.000130946	0.000465268	0.00122942	9.79516e-06	0.00231863	-0.000227283	-0.000508184	0.000567385	0.000159873
626.336	-2.42472e-05	-0.000130061	0.000468239	0.00122137	9.83728e-06	0.00231794	-0.000222571	-0.000507796	0.000566469	0.00015931
623.659	-2.5714e-05	-0.000129586	0.000470032	0.00121307	9.81579e-06	0.0023179	-0.000218093	-0.000506711	0.000565622	0.000160025
620.996	-2.72944e-05	-0.000128306	0.000470875	0.0012048	1.02093e-05	0.0023172	-0.000214556	-0.000506123	0.000564763	0.000162312
618.347	-2.8838e-05	-0.000126987	0.000471154	0.00119672	1.0327e-05	0.0023159	-0.000211706	-0.000505838	0.000564016	0.000164728
615.711	-3.06314e-05	-0.000126289	0.000470927	0.00118804	1.02137e-05	0.00231544	-0.000208156	-0.000505254	0.000563683	0.00016721
613.089	-3.22794e-05	-0.000125813	0.000470102	0.00117958	1.04583e-05	0.00231472	-0.000203453	-0.000504897	0.000563883	0.000170129
610.481	-3.35517e-05	-0.000124955	0.000469127	0.00117082	1.08969e-05	0.00231556	-0.000198393	-0.000504328	0.000564162	0.000173149
607.886	-3.46939e-05	-0.000123826	0.000467699	0.0011609	1.13147e-05	0.00231937	-0.000193967	-0.00050358	0.000564498	0.000176397
605.304	-3.59279e-05	-0.000123145	0.000464837	0.00115104	1.12466e-05	0.00232501	-0.000189276	-0.000503086	0.000565261	0.000179235
602.736	-3.72372e-05	-0.000122571	0.000461785	0.00114122	1.12023e-05	0.00233224	-0.000183735	-0.000503052	0.000566152	0.000181465
600.18	-3.88257e-05	-0.000121444	0.000459672	0.00113148	1.14784e-05	0.00234064	-0.000178277	-0.000502387	0.000566603	0.000183453
[truncated: 5,601 more rows]
